# Supplementary material for: The RNA-binding proteins hnRNP H and F regulate splicing of a MYC-dependent HRAS exon in prostate cancer cells
Source: Proc Natl Acad Sci U S A. 2023 Jul 3;120(28):e2220190120. doi: 10.1073/pnas.2220190120 (PMC10334793; doi:10.1073/pnas.2220190120)
Supplement: Supplementary file 2 — Dataset S01 (XLSX) [file pnas.2220190120.sd01.xlsx]

## Sheet: Inventory
Dataset S1 (Related to Figure 6). Differential SE events after HNRNPH1 KO and HNRNPF KO in HepG2 cells, and in MYC on versus off conditions in the prostate cancer cell model
Dataset S1A. 2591 Significant SE events detected in prostate cancer cell model comparing MYC on versus MYC off
Dataset S1B. 2190 Significant SE events detected in HepG2 cells comparing non-targeting control versus HNRNPH1 CRISPR KO
Dataset S1C. 1516 Significant SE events detected in HepG2 cells comparing non-targeting control versus HNRNPF CRISPR KO
Dataset S1D. 149 Overlapping SE events between HNRNPH1 KO and HNRNPF KO in HepG2 cells
Dataset S1E. 145 Overlapping SE events between HNRNPH1 KO in HepG2 and the prostate cancer model with inducible MYC
Dataset S1F. 118 Overlapping SE events between HNRNPF KO in HepG2 and the prostate cancer model with inducible MYC
Dataset S1G. 18 Overlapping SE events in the three way comparsion of HNRNPH1, HNRNPF and MYC
Reference genome and gene annotation: GRCh37, GENCODE release 26

## Sheet: Dataset S1A
Table S5A. Significant SE events detected in prostate cancer cell model comparing MYC on versus MYC off
GeneID	geneSymbol	chr	strand	exonStart_0base	exonEnd	upstreamES	upstreamEE	downstreamES	downstreamEE	PValue	FDR	IncLevel1	IncLevel2	IncLevelDifference
ENSG00000131002.11_2	TXLNGY	chrY	+	21760437	21760525	21759242	21759551	21761624	21761717	0.000848303	0.0308357	0.093,0.107,0.096	0.033,0.067,0.031	0.055
ENSG00000241769.7_3	LINC00893	chrX	-	148617478	148617514	148615735	148615906	148617705	148617745	0.000185314	0.0133042	0.0,0.0,0.0	0.102,0.062,0.241	-0.135
ENSG00000241769.7_3	LINC00893	chrX	-	148617705	148617787	148615567	148615906	148619646	148619704	0.0010542	0.0349714	0.557,1.0,0.815	0.391,0.463,0.3	0.406
ENSG00000241769.7_3	LINC00893	chrX	-	148619164	148619274	148617467	148617745	148619646	148619704	0.000412768	0.0204798	0.0,0.0,NA	0.105,0.132,0.358	-0.198
ENSG00000241769.7_3	LINC00893	chrX	-	148619164	148619310	148615567	148615906	148619646	148619704	0.00188809	0.0463051	0.714,1.0,0.8	0.48,0.349,0.56	0.375
ENSG00000123728.9_2	RAP2C	chrX	-	131352259	131352369	131351023	131351834	131353397	131353461	4.77443e-05	0.00764388	0.013,0.014,0.036	0.163,0.151,0.132	-0.128
ENSG00000213468.4_3	FIRRE	chrX	-	130877123	130877276	130845678	130845748	130883333	130883486	0.00129318	0.0384938	0.525,0.6,0.538	0.258,0.455,0.0	0.317
ENSG00000068366.19_3	ACSL4	chrX	-	108939372	108939425	108926364	108926601	108976367	108976442	6.21642e-05	0.00835401	0.868,0.819,0.831	0.937,0.936,0.917	-0.091
ENSG00000068366.19_3	ACSL4	chrX	-	108939372	108939425	108926364	108926604	108976367	108976442	8.22809e-05	0.00918101	0.814,0.821,0.758	0.917,0.893,0.9	-0.106
ENSG00000133131.14_3	MORC4	chrX	-	106242906	106242979	106236459	106236592	106243097	106243308	0.0020289	0.0478032	0.907,0.851,0.826	0.942,0.943,0.953	-0.085
ENSG00000239407.5_3	LL0XNC01-237H1.2	chrX	+	102155950	102156061	102155677	102155760	102156558	102156699	0.000124534	0.0108553	0.925,0.94,0.95	1.0,1.0,1.0	-0.062
ENSG00000204131.9_3	NHSL2	chrX	+	71351928	71352084	71289508	71289603	71358290	71360621	0.00215709	0.0492673	0.0,0.0,NA	0.143,0.333,0.0	-0.159
ENSG00000082458.11_2	DLG3	chrX	+	69675636	69675952	69674956	69675113	69698999	69699114	3.40615e-06	0.00417616	0.103,0.101,0.084	0.022,0.02,0.037	0.07
ENSG00000082458.11_2	DLG3	chrX	+	69717029	69717071	69713225	69713325	69718369	69718408	0.00048714	0.0224913	0.909,0.883,0.914	0.831,0.856,0.825	0.065
ENSG00000172943.19_3	PHF8	chrX	-	54020033	54020336	54019168	54019272	54022125	54022215	0.000303074	0.0172315	0.73,0.706,0.745	0.848,0.835,0.78	-0.094
ENSG00000086758.15_3	HUWE1	chrX	-	53589791	53589890	53589071	53589205	53590706	53590782	4.87668e-06	0.00450126	0.897,0.872,0.911	0.972,0.959,0.971	-0.074
ENSG00000086758.15_3	HUWE1	chrX	-	53713214	53713313	53707001	53707139	53713532	53713584	5.92367e-05	0.00817364	0.908,0.893,0.909	0.969,0.978,0.948	-0.062
ENSG00000017483.14_3	SLC38A5	chrX	-	48324401	48324480	48321282	48321365	48325185	48325259	0.000313713	0.0175266	0.991,0.987,0.992	0.911,0.68,0.926	0.151
ENSG00000017483.14_3	SLC38A5	chrX	-	48324616	48324709	48321282	48321365	48325185	48325259	0.000313862	0.0175266	0.995,0.989,0.995	0.944,0.782,0.929	0.108
ENSG00000130985.16_3	UBA1	chrX	+	47057565	47057754	47050259	47050349	47058201	47058318	2.67143e-07	0.00185213	0.009,0.009,0.009	0.165,0.098,0.182	-0.139
ENSG00000130985.16_3	UBA1	chrX	+	47057707	47057754	47050259	47050349	47058201	47058318	5.24088e-07	0.00185213	0.009,0.008,0.013	0.144,0.105,0.09	-0.103
ENSG00000169057.21_3	MECP2	chrX	-	153357641	153357765	153297657	153298008	153363060	153363120	0.00134218	0.0389411	0.838,0.828,0.803	0.778,0.738,0.703	0.083
ENSG00000198814.12_3	GK	chrX	+	30745582	30745669	30742217	30742298	30746848	30747366	3.90556e-05	0.00721045	0.864,0.837,0.825	0.542,0.504,0.675	0.268
ENSG00000005889.15_2	ZFX	chrX	+	24195800	24195983	24191723	24191840	24197299	24197667	0.000558475	0.02446	0.179,0.44,0.238	0.032,0.077,0.0	0.249
ENSG00000100429.17_3	HDAC10	chr22	-	50688855	50688952	50688491	50688589	50689199	50689334	0.00147628	0.0408569	0.826,0.705,0.702	0.522,0.485,0.594	0.211
ENSG00000186976.14_3	EFCAB6	chr22	-	44030981	44031096	44027984	44028118	44062983	44063152	0.00181094	0.045386	1.0,1.0,1.0	0.839,0.858,1.0	0.101
ENSG00000186976.14_3	EFCAB6	chr22	-	44204874	44205011	44178059	44178205	44208047	44208070	0.00150416	0.0412336	0.853,1.0,0.716	0.513,0.52,0.43	0.369
ENSG00000183569.17_2	SERHL2	chr22	+	42962309	42962344	42956191	42956271	42967126	42967209	0.00196963	0.0472172	1.0,1.0,NA	0.8,0.865,0.762	0.191
ENSG00000100162.14_2	CENPM	chr22	-	42339613	42339705	42334724	42335200	42341228	42341308	0.000142676	0.0114965	0.944,0.93,0.941	1.0,1.0,1.0	-0.062
ENSG00000100359.20_3	SGSM3	chr22	+	40797596	40797679	40796699	40796817	40798142	40798209	4.23869e-06	0.00444376	0.688,0.73,0.681	0.844,0.831,0.859	-0.145
ENSG00000100211.10_2	CBY1	chr22	+	39061550	39061690	39052655	39052755	39064021	39064137	0.0018602	0.0459761	0.236,0.18,0.211	0.165,0.132,0.107	0.074
ENSG00000244627.5_2	RP3-449O17.1	chr22	-	38765990	38766050	38764902	38765384	38776374	38776428	0.000577968	0.0249043	1.0,1.0,1.0	0.975,0.981,0.854	0.063
ENSG00000100083.18_3	GGA1	chr22	+	38009030	38009198	38004851	38004910	38010196	38010281	8.1711e-05	0.0091672	0.03,0.043,0.04	0.105,0.079,0.083	-0.051
ENSG00000100083.18_3	GGA1	chr22	+	38009030	38009198	38004966	38005161	38010196	38010281	0.0013036	0.0385624	0.525,0.687,0.84	0.409,0.397,0.481	0.255
ENSG00000100083.18_3	GGA1	chr22	+	38009039	38009198	38005066	38005161	38010196	38010281	0.00132653	0.0388159	0.517,0.667,0.84	0.384,0.384,0.468	0.263
ENSG00000100083.18_3	GGA1	chr22	+	38009125	38009198	38004983	38005161	38010196	38010202	0.000566865	0.0246504	0.519,0.651,0.766	0.355,0.313,0.428	0.28
ENSG00000100379.17_3	KCTD17	chr22	+	37456862	37456962	37455352	37455478	37458564	37459430	0.00219229	0.0495726	0.974,0.821,1.0	0.756,0.684,0.728	0.209
ENSG00000100379.17_3	KCTD17	chr22	+	37457578	37457669	37455352	37455478	37458564	37459414	0.0020408	0.0478843	0.933,0.676,1.0	0.631,0.478,0.571	0.31
ENSG00000100368.13_3	CSF2RB	chr22	+	37332590	37332694	37331671	37331729	37333418	37334478	0.000327003	0.0179246	0.904,0.878,0.872	0.982,0.947,1.0	-0.092
ENSG00000100105.17_2	PATZ1	chr22	-	31724772	31724845	31721794	31723295	31731677	31731849	3.89807e-06	0.00443047	0.177,0.18,0.193	0.438,0.362,0.37	-0.207
ENSG00000100105.17_2	PATZ1	chr22	-	31724772	31724910	31721789	31723295	31731677	31731849	8.89558e-05	0.00945192	0.14,0.139,0.141	0.346,0.288,0.22	-0.145
ENSG00000100100.12_3	PIK3IP1	chr22	-	31685300	31685379	31677578	31679274	31685484	31685685	0.000953335	0.0331298	0.804,0.82,0.708	0.938,0.902,0.898	-0.135
ENSG00000138942.15_2	RNF185	chr22	+	31591454	31591567	31588669	31588688	31597483	31597601	0.0012076	0.0373642	0.902,0.823,0.872	0.983,0.96,0.938	-0.095
ENSG00000185133.13_3	INPP5J	chr22	+	31520127	31520249	31518908	31519105	31520830	31520867	0.000634666	0.02625	0.36,0.228,0.328	0.175,0.166,0.169	0.135
ENSG00000185133.13_3	INPP5J	chr22	+	31521818	31521996	31520830	31520892	31522361	31522475	0.00148895	0.0410314	0.818,0.786,0.944	0.99,0.973,0.963	-0.126
ENSG00000100330.15_3	MTMR3	chr22	+	30366964	30367051	30353024	30353077	30384468	30384551	0.000103103	0.0100612	1.0,1.0,1.0	0.933,0.98,0.904	0.061
ENSG00000100209.9_2	HSCB	chr22	+	29139869	29139911	29138029	29138319	29147228	29147276	0.000223044	0.0147833	0.947,0.966,0.966	0.77,0.702,0.864	0.181
ENSG00000100209.9_2	HSCB	chr22	+	29139869	29139966	29138018	29138319	29147228	29147276	0.000221224	0.0147482	0.969,0.982,0.982	0.88,0.827,0.917	0.103
ENSG00000183765.20_2	CHEK2	chr22	-	29133872	29134026	29130390	29130715	29137756	29137788	0.000803651	0.0300101	0.017,0.006,0.01	0.043,0.071,0.095	-0.059
ENSG00000235954.6_3	TTC28-AS1	chr22	+	28336007	28336159	28331138	28331218	28385869	28386014	0.00105279	0.0349714	1.0,1.0,1.0	0.514,0.8,NA	0.343
ENSG00000100058.12_2	CRYBB2P1	chr22	+	25851678	25851807	25844071	25844251	25853225	25853368	0.000699135	0.0278628	0.878,0.91,0.916	0.966,0.949,0.976	-0.062
ENSG00000184674.8	GSTT1	chr22	-	24381699	24381787	24379360	24379511	24384119	24384259	0.00146455	0.0408024	0.634,0.698,0.661	0.764,0.812,0.734	-0.106
ENSG00000184674.8	GSTT1	chr22	-	24382972	24383081	24381520	24381934	24384119	24384271	0.000316289	0.0175487	0.0,0.0,0.0	0.133,0.03,0.074	-0.079
ENSG00000100038.19_3	TOP3B	chr22	-	22336810	22336846	22330352	22330559	22337126	22337163	0.000303494	0.0172315	0.371,0.369,0.488	0.099,0.166,0.192	0.257
ENSG00000099917.17_3	MED15	chr22	+	20929399	20929519	20922807	20922918	20936897	20937034	9.1395e-06	0.00471434	0.356,0.355,0.375	0.516,0.483,0.522	-0.145
ENSG00000099889.13_2	ARVCF	chr22	-	19978107	19978335	19969455	19969614	19997977	19998031	0.000366008	0.0191051	0.833,0.891,0.883	0.987,1.0,0.925	-0.102
ENSG00000070371.15_3	CLTCL1	chr22	-	19175069	19175240	19170902	19171124	19175492	19175603	0.000229046	0.0149288	0.865,0.838,0.746	0.637,0.584,0.476	0.251
ENSG00000215193.12_3	PEX26	chr22	+	18561061	18561372	18560685	18560813	18562639	18562780	0.000236107	0.01514	0.871,0.926,0.897	0.966,0.986,0.982	-0.08
ENSG00000197381.15_3	ADARB1	chr21	+	46564545	46564877	46548316	46548488	46591524	46591674	0.00139321	0.0396853	0.101,0.067,0.102	0.036,0.011,0.0	0.074
ENSG00000197381.15_3	ADARB1	chr21	+	46564545	46564877	46554629	46554747	46591524	46591674	0.000247525	0.0155677	0.117,0.098,0.188	0.014,0.0,0.0	0.13
ENSG00000160256.12_2	FAM207A	chr21	+	46393111	46393180	46386948	46387096	46396594	46396888	0.00161627	0.0429694	0.851,0.864,0.914	0.928,0.951,0.961	-0.07
ENSG00000205581.10_2	HMGN1	chr21	-	40717755	40717884	40717071	40717200	40719304	40719404	0.000330797	0.0180557	0.418,0.427,0.687	0.709,0.691,0.922	-0.263
ENSG00000205581.10_2	HMGN1	chr21	-	40717755	40719218	40717071	40717200	40719304	40719409	0.000271652	0.0163297	0.412,0.418,0.694	0.711,0.691,0.922	-0.267
ENSG00000205581.10_2	HMGN1	chr21	-	40719304	40719409	40717755	40717884	40720217	40720265	0.00184529	0.0457408	0.629,0.662,0.488	0.426,0.451,0.342	0.187
ENSG00000185917.13_3	SETD4	chr21	-	37429681	37429775	37429406	37429502	37431113	37431222	3.44999e-05	0.00698969	0.05,0.043,0.038	0.109,0.157,0.132	-0.089
ENSG00000205670.10_2	SMIM11A	chr21	+	35757775	35757942	35751726	35751815	35772008	35772197	0.0011572	0.0366741	0.969,0.981,0.989	0.947,0.936,0.886	0.057
ENSG00000147394.18_2	ZNF185	chrX	+	152088871	152088955	152087526	152087625	152089253	152089292	5.63925e-05	0.00796466	1.0,1.0,1.0	0.929,0.908,0.952	0.07
ENSG00000147394.18_2	ZNF185	chrX	+	152090716	152090800	152089250	152089292	152097118	152097205	8.47076e-05	0.00929963	1.0,1.0,1.0	0.91,0.958,0.866	0.089
ENSG00000156265.15_2	MAP3K7CL	chr21	+	30457392	30457464	30449953	30450034	30458133	30458238	0.000383517	0.0196736	0.0,0.0,0.0	0.822,1.0,0.397	-0.74
ENSG00000156239.11_2	N6AMT1	chr21	-	30252191	30252275	30250513	30250655	30254481	30254572	0.000147957	0.011691	0.626,0.547,0.616	0.771,0.756,0.849	-0.196
ENSG00000125520.13_3	SLC2A4RG	chr20	+	62373221	62373409	62372722	62372832	62373482	62373519	0.00154299	0.0417632	0.918,0.857,0.89	0.96,0.965,0.949	-0.07
ENSG00000101187.15_2	SLCO4A1	chr20	+	61299363	61299536	61299096	61299262	61299828	61299893	1.22609e-05	0.00506079	0.918,0.93,0.866	0.43,0.542,0.595	0.382
ENSG00000101187.15_2	SLCO4A1	chr20	+	61299506	61299536	61299092	61299262	61299828	61299893	6.29687e-06	0.00450126	0.633,0.738,0.549	0.163,0.189,0.141	0.476
ENSG00000101187.15_2	SLCO4A1	chr20	+	61299509	61299536	61299221	61299262	61299828	61299893	4.89757e-05	0.00766602	0.646,0.751,0.517	0.194,0.229,0.218	0.424
ENSG00000022277.12_3	RTFDC1	chr20	+	55045655	55045807	55043741	55043822	55046669	55046725	0.000993257	0.0338657	0.429,0.585,0.524	0.733,1.0,1.0	-0.398
ENSG00000022277.12_3	RTFDC1	chr20	+	55045655	55045997	55043713	55043822	55046669	55046725	0.00119615	0.0371764	0.5,0.627,0.524	0.75,1.0,1.0	-0.366
ENSG00000101126.15_3	ADNP	chr20	-	49545187	49545362	49520425	49520538	49547362	49547527	2.69602e-06	0.00395643	0.637,0.694,0.71	0.389,0.368,0.426	0.286
ENSG00000224397.5_2	SMIM25	chr20	+	48892182	48892272	48884022	48884200	48894027	48894150	0.00194068	0.0468823	1.0,1.0,1.0	0.99,0.981,0.859	0.057
ENSG00000046651.14_2	OFD1	chrX	+	13781863	13781974	13780462	13780563	13785245	13785403	0.000143095	0.0115066	0.651,0.789,0.734	0.904,0.927,0.887	-0.181
ENSG00000062598.17_3	ELMO2	chr20	-	45015976	45016070	45014762	45014914	45017677	45017859	0.000909473	0.0321457	0.89,0.907,0.916	0.966,0.97,0.979	-0.067
ENSG00000174306.21_3	ZHX3	chr20	-	39896102	39896252	39867327	39867436	39897618	39897723	0.00199409	0.0474881	0.2,0.0,NA	1.0,1.0,1.0	-0.9
ENSG00000174365.19_2	SNHG11	chr20	+	37076572	37076736	37076108	37076266	37077304	37077373	7.90799e-05	0.00908716	0.067,0.048,0.033	0.385,0.224,0.182	-0.214
ENSG00000149633.11_3	KIAA1755	chr20	-	36850850	36850999	36848031	36848170	36851939	36852038	0.000325437	0.0178725	1.0,1.0,NA	0.903,0.848,0.969	0.093
ENSG00000198646.13_3	NCOA6	chr20	-	33397255	33397325	33380252	33380366	33407104	33409442	0.000252559	0.015725	1.0,1.0,1.0	0.869,0.93,0.699	0.167
ENSG00000171456.16_3	ASXL1	chr20	+	30959580	30959677	30956817	30956926	30959966	30960041	0.00084601	0.0307945	0.191,0.116,0.247	0.598,0.329,0.618	-0.33
ENSG00000171456.16_3	ASXL1	chr20	+	31017703	31017856	31017140	31017234	31019123	31019287	1.02157e-05	0.00483249	0.602,0.524,0.592	0.864,0.877,0.798	-0.274
ENSG00000154930.14_2	ACSS1	chr20	-	25002024	25002172	24995773	24995866	25011394	25011594	0.00116054	0.0366815	0.162,0.139,0.212	0.086,0.073,0.034	0.107
ENSG00000125812.15_3	GZF1	chr20	+	23350220	23350378	23349398	23349566	23350727	23353682	0.000610321	0.02559	0.908,0.911,0.873	0.996,0.969,0.96	-0.078
ENSG00000125877.12_2	ITPA	chr20	+	3193814	3193872	3190005	3190263	3194630	3194704	0.00140247	0.0398511	0.565,0.745,0.773	0.701,0.834,0.873	-0.108
ENSG00000125877.12_2	ITPA	chr20	+	3193903	3194029	3190146	3190263	3194630	3194704	0.000616265	0.0257833	0.441,0.636,0.636	0.633,0.8,0.847	-0.189
ENSG00000125877.12_2	ITPA	chr20	+	3193903	3194029	3190146	3190263	3195926	3195958	0.000989688	0.0337978	0.84,0.88,0.833	1.0,1.0,1.0	-0.149
ENSG00000125877.12_2	ITPA	chr20	+	3193964	3194029	3190005	3190263	3194630	3194704	0.000611304	0.0256111	0.491,0.662,0.68	0.671,0.811,0.861	-0.17
ENSG00000088833.17_3	NSFL1C	chr20	-	1444973	1445071	1438674	1438919	1453359	1453657	0.00025099	0.015675	1.0,0.996,1.0	0.911,0.92,0.958	0.069
ENSG00000234684.6_3	SDCBP2-AS1	chr20	+	1340342	1340464	1306064	1306426	1353721	1353822	0.000228759	0.0149288	1.0,1.0,NA	0.581,0.536,1.0	0.294
ENSG00000196476.11_2	C20orf96	chr20	-	270199	270317	264603	264722	270899	270948	6.82163e-07	0.00187414	0.563,0.586,0.565	0.764,0.749,0.74	-0.18
ENSG00000176593.7_2	CTD-2368P22.1	chr19	+	58515750	58516068	58514578	58514704	58520698	58521298	0.000802498	0.029997	1.0,1.0,1.0	0.9,0.375,0.739	0.329
ENSG00000173480.10_3	ZNF417	chr19	-	58426705	58426899	58423427	58423557	58427746	58427945	0.000124153	0.0108466	0.135,0.176,0.179	0.03,0.049,0.053	0.119
ENSG00000167685.14_3	ZNF444	chr19	+	56653644	56653755	56652319	56652548	56657615	56657789	0.00157537	0.0423339	0.562,0.393,0.426	0.828,0.71,0.735	-0.297
ENSG00000063241.7_3	ISOC2	chr19	-	55967002	55967212	55966626	55966697	55967715	55967856	0.000721049	0.0283175	0.582,0.357,0.413	0.911,0.672,0.747	-0.326
ENSG00000063241.7_3	ISOC2	chr19	-	55967002	55967212	55966626	55966745	55967715	55967856	0.00188773	0.0463051	0.828,0.613,0.639	0.929,0.843,0.864	-0.185
ENSG00000167766.18_3	ZNF83	chr19	-	53119970	53120068	53117870	53118050	53122188	53122315	0.000574393	0.0248196	0.128,0.171,0.37	0.746,0.672,NA	-0.486
ENSG00000167766.18_3	ZNF83	chr19	-	53119970	53120094	53117924	53118050	53122188	53122315	0.000661734	0.026871	0.209,0.179,0.346	0.864,0.662,NA	-0.518
ENSG00000167766.18_3	ZNF83	chr19	-	53119970	53120128	53117917	53118050	53122188	53122315	0.000589559	0.0251747	0.111,0.171,0.333	0.833,0.649,NA	-0.536
ENSG00000167757.13_3	KLK11	chr19	-	51528847	51528922	51526347	51526484	51529793	51529858	0.00143023	0.0403155	1.0,1.0,1.0	0.95,0.503,0.755	0.264
ENSG00000105053.10_3	VRK3	chr19	-	50512492	50512642	50510825	50511083	50519280	50519420	0.00127533	0.0382464	0.852,0.864,0.829	0.898,0.928,0.959	-0.08
ENSG00000213024.11_3	NUP62	chr19	-	50430950	50431072	50410799	50413141	50432582	50432686	0.000132076	0.0111141	0.334,0.4,0.328	0.49,0.592,0.584	-0.201
ENSG00000213024.11_3	NUP62	chr19	-	50430950	50431072	50410799	50413141	50432606	50433020	0.000264522	0.0161065	0.666,0.737,0.714	0.801,0.865,0.901	-0.15
ENSG00000213024.11_3	NUP62	chr19	-	50430950	50431105	50411361	50413141	50432582	50432692	7.37883e-05	0.0088725	0.34,0.394,0.337	0.47,0.567,0.516	-0.161
ENSG00000213024.11_3	NUP62	chr19	-	50430950	50431105	50411361	50413141	50432606	50433020	0.000296583	0.0170711	0.646,0.727,0.706	0.791,0.856,0.885	-0.151
ENSG00000126460.10_2	PRRG2	chr19	+	50087169	50087209	50084582	50084738	50091753	50091889	0.00107952	0.0354501	1.0,1.0,1.0	0.986,0.976,0.852	0.062
ENSG00000142534.6_3	RPS11	chr19	+	50000450	50000539	49999710	49999728	50000776	50001303	1.67904e-06	0.00315042	0.949,0.934,0.942	0.623,0.718,0.749	0.245
ENSG00000074219.13_3	TEAD2	chr19	-	49858568	49858676	49858404	49858463	49860508	49860571	0.00179432	0.045212	0.891,0.813,0.663	0.961,0.937,1.0	-0.177
ENSG00000104852.14_2	SNRNP70	chr19	+	49605370	49605430	49604646	49604728	49607890	49607992	3.57328e-07	0.00185213	0.029,0.027,0.032	0.218,0.176,0.288	-0.198
ENSG00000104852.14_2	SNRNP70	chr19	+	49605370	49605442	49604646	49604728	49607890	49607992	1.47655e-07	0.00185213	0.025,0.024,0.025	0.207,0.175,0.274	-0.194
ENSG00000104852.14_2	SNRNP70	chr19	+	49605370	49606844	49604646	49604728	49607890	49607992	1.79876e-06	0.00325665	0.029,0.035,0.045	0.312,0.227,0.382	-0.271
ENSG00000087088.19_3	BAX	chr19	+	49458943	49459090	49458071	49458856	49459454	49459573	6.41649e-05	0.00842132	0.904,0.959,0.895	0.98,0.99,0.98	-0.064
ENSG00000105483.17_3	CARD8	chr19	-	48735709	48735750	48734916	48735067	48737659	48737800	0.00166118	0.0435814	1.0,0.962,0.939	0.808,0.843,0.895	0.118
ENSG00000105483.17_3	CARD8	chr19	-	48753007	48753104	48752779	48752890	48759048	48759128	0.000827106	0.030499	0.974,0.947,0.887	1.0,0.991,1.0	-0.061
ENSG00000213889.10_2	PPM1N	chr19	+	46003907	46003968	46003713	46003819	46005274	46005343	0.00095389	0.0331298	1.0,1.0,1.0	0.917,0.848,1.0	0.078
ENSG00000213889.10_2	PPM1N	chr19	+	46003938	46003968	46003713	46003819	46005274	46005568	0.00131804	0.0387336	1.0,1.0,1.0	0.657,0.535,1.0	0.269
ENSG00000213889.10_2	PPM1N	chr19	+	46003947	46003968	46003713	46003819	46005274	46005568	0.00152243	0.0414595	1.0,1.0,1.0	0.465,0.465,1.0	0.357
ENSG00000104884.14_3	ERCC2	chr19	-	45872327	45872405	45872187	45872250	45873390	45873490	0.000813897	0.0301661	0.95,0.886,0.901	0.982,0.968,1.0	-0.071
ENSG00000142252.10_3	GEMIN7	chr19	+	45583164	45583287	45582515	45582537	45593364	45593795	0.000220507	0.0147259	0.786,0.764,0.801	0.901,0.918,0.844	-0.104
ENSG00000142252.10_3	GEMIN7	chr19	+	45583164	45583287	45582519	45582635	45593364	45593795	8.3431e-06	0.00470821	0.706,0.659,0.688	0.829,0.833,0.851	-0.153
ENSG00000142273.10_2	CBLC	chr19	+	45287520	45287658	45285626	45285748	45293260	45293348	0.000291473	0.0169688	0.701,0.645,0.696	0.842,0.775,0.826	-0.134
ENSG00000167384.10_2	ZNF180	chr19	-	44989246	44989368	44988860	44988987	45001335	45001429	0.000434457	0.0209356	1.0,1.0,1.0	0.651,0.81,0.21	0.443
ENSG00000079385.21_3	CEACAM1	chr19	-	43015727	43015780	43015040	43015072	43016501	43016563	0.000187881	0.0134099	0.454,0.228,0.42	0.174,0.067,0.104	0.252
ENSG00000105341.18_2	ATP5SL	chr19	-	41939176	41939339	41937223	41938313	41939441	41939578	0.000454338	0.0215431	0.435,0.351,0.618	0.633,0.557,0.845	-0.21
ENSG00000181666.17_3	HKR1	chr19	+	37815697	37815838	37815109	37815167	37837324	37837577	0.00123526	0.0376763	0.855,0.962,0.882	1.0,1.0,1.0	-0.1
ENSG00000181666.17_3	HKR1	chr19	+	37815697	37815838	37815109	37815167	37838091	37838098	0.00144932	0.0405954	0.653,0.632,0.556	0.75,0.786,0.897	-0.197
ENSG00000198453.12_3	ZNF568	chr19	+	37413487	37413748	37408480	37408550	37416101	37416160	0.00194633	0.0469424	1.0,1.0,NA	0.867,0.92,1.0	0.071
ENSG00000198453.12_3	ZNF568	chr19	+	37416101	37416160	37408480	37408550	37427647	37427774	0.000737236	0.0287101	1.0,1.0,0.0	0.26,0.286,NA	0.394
ENSG00000198453.12_3	ZNF568	chr19	+	37422454	37422547	37416101	37416160	37427647	37427726	0.00136303	0.0392167	0.0,0.0,NA	0.091,0.074,NA	-0.082
ENSG00000186017.14_3	ZNF566	chr19	-	36967450	36967518	36937922	36940903	36980387	36980420	0.000855752	0.0310419	0.668,0.251,0.668	1.0,1.0,1.0	-0.471
ENSG00000186017.14_3	ZNF566	chr19	-	36967450	36967518	36963892	36964360	36980387	36980420	2.95707e-05	0.00660014	0.885,0.884,0.913	1.0,1.0,1.0	-0.106
ENSG00000161249.20_3	DMKN	chr19	-	35991279	35991321	35990830	35990931	35991434	35991482	0.00149216	0.0410708	NA,0.0,0.0	1.0,0.434,0.606	-0.68
ENSG00000161249.20_3	DMKN	chr19	-	35999106	35999142	35996840	35996888	36000812	36000863	0.00133225	0.0388558	NA,0.0,0.0	0.0,0.443,0.346	-0.263
ENSG00000131943.17_2	C19orf12	chr19	-	30196180	30196301	30193748	30193884	30199160	30199330	3.57998e-05	0.00704177	0.6,0.558,0.577	0.283,0.271,0.25	0.31
ENSG00000183844.16_3	FAM3B	chr21	+	42694849	42694993	42688660	42688825	42710304	42710428	3.93963e-07	0.00185213	0.547,0.598,0.547	0.766,0.803,0.798	-0.225
ENSG00000267419.2_2	CTC-559E9.6	chr19	+	19897417	19897500	19887444	19887803	19944281	19944408	7.86955e-05	0.00906899	1.0,1.0,1.0	0.932,0.878,0.942	0.083
ENSG00000167491.17_3	GATAD2A	chr19	+	19538504	19538801	19496831	19496947	19546939	19547028	0.00215334	0.0492423	0.413,0.327,0.527	0.25,0.255,0.163	0.2
ENSG00000167491.17_3	GATAD2A	chr19	+	19538504	19538801	19496831	19496947	19576148	19576423	0.000311213	0.0174645	0.175,0.197,0.255	0.118,0.085,0.074	0.117
ENSG00000167491.17_3	GATAD2A	chr19	+	19546939	19547028	19516646	19516828	19576148	19576386	0.0014268	0.0402578	0.119,0.123,0.154	0.194,0.231,0.166	-0.065
ENSG00000006015.17_3	C19orf60	chr19	+	18700222	18700493	18699804	18699887	18701663	18701743	2.12493e-05	0.00573612	0.851,0.881,0.854	0.934,0.956,0.942	-0.082
ENSG00000006015.17_3	C19orf60	chr19	+	18700288	18700493	18699804	18699887	18701663	18701743	1.85334e-05	0.00559625	0.816,0.855,0.825	0.92,0.947,0.933	-0.101
ENSG00000006015.17_3	C19orf60	chr19	+	18700288	18700493	18699804	18699887	18702917	18703146	7.68996e-05	0.00900525	0.809,0.908,0.947	1.0,1.0,1.0	-0.112
ENSG00000141971.12_3	MVB12A	chr19	+	17524029	17524114	17516953	17517105	17531121	17531220	0.00161379	0.0429632	0.0,0.0,NA	0.383,0.293,NA	-0.338
ENSG00000011451.17_3	WIZ	chr19	-	15541822	15541993	15537792	15538344	15547616	15547940	0.000975655	0.0335341	1.0,NA,1.0	0.455,0.818,0.667	0.353
ENSG00000011451.17_3	WIZ	chr19	-	15541822	15541993	15540396	15540900	15547616	15547940	0.000877704	0.0315128	0.97,0.98,1.0	0.756,0.757,0.782	0.218
ENSG00000105127.8_2	AKAP8	chr19	-	15485413	15485446	15483661	15484151	15490523	15490603	0.000822326	0.030342	1.0,1.0,1.0	0.0,0.0,0.0	1
ENSG00000123136.14_2	DDX39A	chr19	-	14521232	14521417	14520553	14521146	14521800	14521984	6.26905e-06	0.00450126	0.02,0.02,0.024	0.153,0.086,0.098	-0.091
ENSG00000123136.14_2	DDX39A	chr19	-	14521359	14521417	14520584	14521146	14521800	14521984	7.43231e-05	0.0088725	0.026,0.021,0.026	0.188,0.081,0.095	-0.097
ENSG00000132016.11_2	C19orf57	chr19	-	13994120	13994213	13993167	13993765	13996773	13996868	0.000385772	0.019763	0.59,0.629,0.615	0.272,0.157,0.344	0.354
ENSG00000037757.13_3	MRI1	chr19	+	13876767	13876879	13875684	13875923	13879172	13879494	2.81031e-05	0.00644477	0.88,0.875,0.872	0.745,0.702,0.753	0.142
ENSG00000037757.13_3	MRI1	chr19	+	13876767	13876943	13875684	13875923	13879172	13879371	5.32756e-05	0.00785694	0.908,0.899,0.9	0.811,0.761,0.806	0.11
ENSG00000188033.9_3	ZNF490	chr19	-	12720683	12720788	12719971	12720016	12721377	12721617	4.07591e-05	0.00726974	0.311,0.305,0.331	0.154,0.139,0.147	0.169
ENSG00000127616.17_3	SMARCA4	chr19	+	11144442	11144541	11143757	11144193	11144798	11144822	5.01979e-05	0.00775301	0.102,0.081,0.072	0.166,0.149,0.146	-0.069
ENSG00000129354.11_3	AP1M2	chr19	-	10695645	10695720	10694589	10694746	10697830	10697926	0.00136755	0.0392923	0.118,0.216,0.198	0.373,0.384,0.291	-0.172
ENSG00000130816.14_3	DNMT1	chr19	-	10311549	10311693	10292716	10292753	10329427	10329545	4.68597e-05	0.00763187	0.0,0.0,0.0	0.25,0.333,0.2	-0.261
ENSG00000076984.17_2	MAP2K7	chr19	+	7970692	7970740	7968769	7968953	7974639	7974781	0.000565111	0.0246078	0.123,0.141,0.11	0.314,0.193,0.267	-0.133
ENSG00000178078.11_2	STAP2	chr19	-	4324451	4324661	4324040	4324194	4325212	4325305	0.00146633	0.0408025	0.779,0.744,0.656	0.966,0.906,0.853	-0.182
ENSG00000178078.11_2	STAP2	chr19	-	4324451	4324664	4324039	4324194	4325212	4325305	0.00119192	0.0370959	0.811,0.785,0.71	0.973,0.924,0.887	-0.159
ENSG00000178078.11_2	STAP2	chr19	-	4328671	4328806	4327312	4327382	4329957	4330058	8.77669e-05	0.00941266	0.868,0.868,0.898	0.973,0.948,0.96	-0.082
ENSG00000160953.15_3	MUM1	chr19	+	1358586	1358692	1358392	1358463	1360134	1360605	4.79997e-05	0.00764388	0.342,0.282,0.307	0.177,0.149,0.174	0.144
ENSG00000160953.15_3	MUM1	chr19	+	1358586	1358699	1357007	1358463	1360134	1360630	4.86715e-05	0.00766602	0.355,0.337,0.328	0.221,0.206,0.248	0.115
ENSG00000064687.12_1	ABCA7	chr19	+	1054568	1054693	1054191	1054340	1054778	1054877	0.00122626	0.0376388	0.758,0.842,0.678	0.518,0.585,0.628	0.182
ENSG00000011304.19_3	PTBP1	chr19	+	799412	799443	797074	797505	804035	804083	0.00168234	0.0438098	1.0,1.0,1.0	0.803,NA,0.766	0.216
ENSG00000011304.19_3	PTBP1	chr19	+	805491	805569	805012	805187	806407	806556	3.51009e-05	0.00704177	0.592,0.607,0.544	0.792,0.775,0.704	-0.176
ENSG00000011304.19_3	PTBP1	chr19	+	805512	805569	805012	805187	806407	806556	0.00012609	0.0109416	0.346,0.361,0.302	0.558,0.547,0.431	-0.176
ENSG00000122490.18_2	PQLC1	chr18	-	77679183	77679400	77662419	77664183	77703328	77703462	0.000169406	0.0125392	0.732,0.635,0.665	0.86,0.839,0.823	-0.163
ENSG00000122490.18_2	PQLC1	chr18	-	77693968	77694022	77662419	77664183	77703328	77703462	1.86703e-05	0.00562209	0.287,0.277,0.335	0.61,0.551,0.566	-0.276
ENSG00000101282.8_2	RSPO4	chr20	-	944577	944763	939094	941109	947816	947957	0.000729555	0.0285356	0.665,0.635,0.743	0.819,0.801,0.803	-0.127
ENSG00000159147.17_3	DONSON	chr21	-	34955793	34955972	34954470	34954552	34956895	34957032	0.000357301	0.0188629	0.935,0.941,0.906	0.858,0.789,0.823	0.104
ENSG00000071991.8_2	CDH19	chr18	-	64176231	64176455	64172048	64172539	64178804	64178922	0.000173005	0.0127184	0.954,0.93,0.813	1.0,0.998,0.991	-0.097
ENSG00000071991.8_2	CDH19	chr18	-	64176231	64176483	64168319	64172539	64178804	64178922	0.000127234	0.0109745	0.973,0.963,0.9	1.0,0.999,0.995	-0.053
ENSG00000074657.13_3	ZNF532	chr18	+	56606676	56606853	56585502	56587865	56620749	56621031	0.00167832	0.0438001	1.0,0.714,1.0	0.789,0.617,0.667	0.214
ENSG00000172175.12_3	MALT1	chr18	+	56378152	56378185	56377207	56377304	56381314	56381341	0.000122133	0.0108065	0.802,0.871,0.79	0.94,0.974,0.971	-0.141
ENSG00000081923.11_3	ATP8B1	chr18	-	55371786	55371900	55365026	55365099	55398858	55399061	0.000108691	0.0102949	1.0,1.0,1.0	0.767,0.562,0.687	0.328
ENSG00000154839.9_3	SKA1	chr18	+	47911585	47911723	47908498	47908596	47917493	47917663	0.00155802	0.0420376	0.969,0.969,0.981	0.648,1.0,0.889	0.127
ENSG00000141644.17_2	MBD1	chr18	-	47797838	47797910	47795210	47796188	47799046	47799108	0.00127035	0.0381662	0.688,0.569,0.675	0.472,0.448,0.525	0.162
ENSG00000141644.17_2	MBD1	chr18	-	47797838	47797910	47795926	47796181	47799046	47799108	0.000842503	0.0307247	0.749,0.725,0.829	0.585,0.638,0.643	0.146
ENSG00000141644.17_2	MBD1	chr18	-	47800555	47800720	47799933	47800233	47801346	47801415	8.64387e-05	0.00937428	0.367,0.328,0.432	0.54,0.513,0.618	-0.181
ENSG00000141644.17_2	MBD1	chr18	-	47800555	47800723	47799933	47800233	47801346	47801415	6.35729e-05	0.00839166	0.54,0.499,0.606	0.708,0.676,0.752	-0.164
ENSG00000101670.11_3	LIPG	chr18	+	47101738	47101960	47095806	47095918	47107784	47108027	0.00222986	0.0499738	0.894,0.874,0.782	0.948,0.935,0.943	-0.092
ENSG00000265681.7_3	RPL17	chr18	-	47018105	47018203	47017901	47017954	47018627	47018779	3.1679e-05	0.00674922	0.142,0.103,0.116	0.339,0.239,0.37	-0.196
ENSG00000265681.7_3	RPL17	chr18	-	47018105	47018203	47017901	47017954	47018644	47018769	0.00117512	0.0368785	0.077,0.054,0.055	0.199,0.107,0.256	-0.125
ENSG00000100031.18_3	GGT1	chr22	+	25004956	25005198	25003920	25003990	25006216	25006498	2.13472e-05	0.00573612	1.0,1.0,1.0	0.657,0.75,0.667	0.309
ENSG00000175387.15_3	SMAD2	chr18	-	45456731	45456817	45422891	45423180	45457170	45457208	0.000672112	0.0271215	0.732,0.702,0.687	0.535,0.541,0.646	0.133
ENSG00000124224.16_2	PPP4R1L	chr20	-	56813266	56813367	56811209	56811330	56814296	56814458	0.00175424	0.0446095	1.0,1.0,1.0	0.903,0.937,1.0	0.053
ENSG00000134759.13_2	ELP2	chr18	+	33719381	33719576	33718757	33718835	33721099	33721164	0.00115582	0.0366741	0.078,0.039,0.012	0.183,0.088,0.031	-0.058
ENSG00000141380.13_2	SS18	chr18	-	23664015	23664139	23662326	23662492	23667464	23667541	0.000362036	0.0190002	0.214,0.241,0.209	0.563,0.423,0.76	-0.361
ENSG00000168234.12_3	TTC39C	chr18	+	21703797	21703907	21698088	21698196	21708849	21708947	2.18284e-05	0.00579093	0.961,0.957,0.928	1.0,1.0,1.0	-0.051
ENSG00000177150.12_3	FAM210A	chr18	-	13670869	13670967	13666229	13666712	13671860	13671938	0.000158662	0.0120961	0.056,0.073,0.061	0.123,0.164,0.245	-0.114
ENSG00000142192.20_3	APP	chr21	-	27369674	27369731	27354656	27354790	27394155	27394358	7.20503e-05	0.00883916	0.514,0.555,0.475	0.671,0.649,0.701	-0.159
ENSG00000266053.2_2	NDUFV2-AS1	chr18	-	9132220	9132396	9121262	9121454	9133388	9133508	0.00129273	0.0384938	1.0,NA,1.0	0.333,0.333,0.1	0.745
ENSG00000266053.2_2	NDUFV2-AS1	chr18	-	9132220	9132407	9121274	9121454	9133388	9133420	0.000624101	0.0260172	1.0,NA,1.0	0.1,0.0,0.053	0.949
ENSG00000088756.12_2	ARHGAP28	chr18	+	6876129	6876207	6873682	6873774	6882135	6882298	0.00100125	0.0340007	1.0,1.0,NA	0.9,0.852,0.719	0.176
ENSG00000154655.15_3	L3MBTL4	chr18	-	6213147	6213258	6171826	6171941	6215748	6215834	0.00196054	0.0470653	1.0,1.0,1.0	0.87,0.872,1.0	0.086
ENSG00000082397.17_3	EPB41L3	chr18	-	5394675	5394792	5392379	5393477	5395065	5395146	0.0017407	0.0444698	1.0,0.987,NA	0.779,0.87,0.835	0.166
ENSG00000101605.12_3	MYOM1	chr18	-	3151691	3151891	3149142	3149199	3154944	3155086	0.00183718	0.045662	1.0,1.0,NA	0.909,0.882,1.0	0.07
ENSG00000101577.9_3	LPIN2	chr18	-	2928588	2928658	2927719	2927809	2929062	2929156	0.000752088	0.0290446	0.912,0.902,0.867	0.968,1.0,0.967	-0.085
ENSG00000141562.17_3	NARF	chr17	+	80436446	80436543	80426639	80426772	80436675	80436794	0.000720108	0.0282998	0.362,0.153,0.282	0.815,0.495,0.884	-0.466
ENSG00000169660.15_3	HEXDC	chr17	+	80398348	80398489	80397875	80398210	80398872	80398951	0.00164939	0.0433996	0.583,0.418,0.714	0.806,0.87,0.81	-0.257
ENSG00000176155.18_2	CCDC57	chr17	-	80091948	80092070	80086368	80086473	80109435	80109649	0.00218724	0.0495272	0.752,0.811,0.856	0.935,0.888,0.909	-0.104
ENSG00000176155.18_2	CCDC57	chr17	-	80109435	80109649	80086368	80086473	80115623	80115824	0.00213516	0.0490753	0.961,0.963,0.907	1.0,1.0,1.0	-0.056
ENSG00000183010.16_3	PYCR1	chr17	-	79892528	79892621	79892201	79892365	79892801	79893023	5.4803e-05	0.00793003	0.923,0.908,0.909	0.956,0.963,0.991	-0.057
ENSG00000183048.11_3	SLC25A10	chr17	+	79680291	79680536	79679293	79679549	79681982	79682102	8.02831e-06	0.00470074	0.087,0.08,0.09	0.2,0.19,0.129	-0.087
ENSG00000183048.11_3	SLC25A10	chr17	+	79683710	79683885	79683038	79683080	79684428	79684521	0.00120669	0.0373642	0.0,0.667,0.714	1.0,1.0,1.0	-0.54
ENSG00000214087.8_3	ARL16	chr17	-	79650042	79650156	79649063	79649179	79650565	79650624	0.00131943	0.0387354	0.98,0.966,0.959	0.938,0.893,0.918	0.052
ENSG00000175866.15_3	BAIAP2	chr17	+	79010662	79010761	79008950	79009108	79027467	79027543	0.000173923	0.0127574	0.134,0.17,0.147	0.102,0.095,0.085	0.056
ENSG00000171302.16_3	CANT1	chr17	-	76994229	76994368	76993921	76994045	76996181	76996352	4.8934e-05	0.00766602	0.234,0.179,0.254	0.048,0.045,0.0	0.191
ENSG00000171302.16_3	CANT1	chr17	-	76994229	76994368	76993921	76994045	77001453	77001563	4.5969e-05	0.00760246	0.667,0.45,0.789	0.018,0.01,0.1	0.593
ENSG00000171302.16_3	CANT1	chr17	-	76996181	76996352	76993474	76994045	77001453	77001563	0.000549211	0.0242043	0.829,0.681,0.846	0.309,0.15,0.526	0.457
ENSG00000171302.16_3	CANT1	chr17	-	76996181	76996352	76994229	76994368	77005745	77005846	0.000711819	0.0281002	0.51,0.759,0.633	1.0,0.897,1.0	-0.332
ENSG00000171302.16_3	CANT1	chr17	-	77001453	77001563	76994229	76994368	77005745	77005847	0.000841083	0.0306851	0.283,0.573,0.11	1.0,0.902,1.0	-0.645
ENSG00000204277.1_2	LINC01993	chr17	-	76267332	76268048	76259327	76260303	76274524	76274573	0.000925765	0.0324937	NA,1.0,1.0	0.926,0.75,0.571	0.251
ENSG00000078687.17_3	TNRC6C	chr17	+	76093825	76093942	76089700	76089844	76094423	76094618	5.92723e-06	0.00450126	0.673,0.601,0.588	0.932,0.879,0.9	-0.283
ENSG00000132478.9_3	UNK	chr17	+	73805028	73805120	73780942	73781065	73805840	73806050	0.000594871	0.0253176	0.12,0.114,0.074	0.042,0.059,0.043	0.055
ENSG00000132470.13_2	ITGB4	chr17	+	73735752	73735786	73733402	73733525	73735960	73735986	0.000354374	0.0187682	1.0,1.0,NA	0.929,0.949,0.753	0.123
ENSG00000108469.14_3	RECQL5	chr17	-	73646596	73646798	73627571	73627748	73647265	73647345	0.000350057	0.018565	0.053,0.104,0.062	0.01,0.023,0.021	0.055
ENSG00000189159.15_3	HN1	chr17	-	73143650	73143748	73131401	73132345	73150436	73150770	0.00144928	0.0405954	1.0,1.0,1.0	NA,0.37,0.227	0.702
ENSG00000196169.14_2	KIF19	chr17	+	72340361	72340487	72339162	72339299	72340899	72341094	0.00129902	0.0385181	0.0,0.0,NA	1.0,0.547,NA	-0.774
ENSG00000227036.6_2	LINC00511	chr17	-	70416840	70417105	70400779	70400957	70424376	70424439	0.000210745	0.0143804	0.119,0.104,0.124	0.198,0.231,0.172	-0.085
ENSG00000227036.6_2	LINC00511	chr17	-	70427268	70427365	70424376	70424439	70588341	70588943	0.000393061	0.0199513	0.481,0.642,0.464	0.67,0.8,0.669	-0.184
ENSG00000108950.11_2	FAM20A	chr17	-	66586264	66586490	66551699	66551884	66596403	66596737	8.21003e-05	0.00917142	0.238,0.2,0.333	0.054,0.075,0.081	0.187
ENSG00000171634.16_3	BPTF	chr17	+	65925074	65925236	65924470	65924717	65925451	65925603	3.39378e-05	0.00695144	0.087,0.061,0.065	0.198,0.179,0.142	-0.102
ENSG00000108854.15_2	SMURF2	chr17	-	62590108	62590222	62589557	62589691	62594499	62594608	9.98823e-05	0.00987183	0.04,0.051,0.034	0.107,0.094,0.128	-0.068
ENSG00000087191.12_3	PSMC5	chr17	+	61905033	61905283	61904819	61904874	61905497	61905569	8.71879e-06	0.00470821	0.009,0.015,0.011	0.076,0.069,0.047	-0.052
ENSG00000198231.12_3	DDX42	chr17	+	61852467	61852538	61851243	61851451	61864393	61864630	2.78223e-05	0.00644477	0.589,0.647,0.57	0.967,0.921,0.888	-0.323
ENSG00000266173.6_3	STRADA	chr17	-	61784606	61784778	61783994	61784099	61787850	61787974	0.000225198	0.0148509	0.919,0.852,0.866	0.979,0.973,0.955	-0.09
ENSG00000108384.14_3	RAD51C	chr17	+	56783238	56783383	56780556	56780690	56787219	56787351	0.00163292	0.0431746	0.014,0.008,0.028	0.071,0.023,0.11	-0.051
ENSG00000011143.16_3	MKS1	chr17	-	56283825	56283908	56283643	56283741	56284445	56284579	0.00101891	0.0343388	0.875,0.858,0.816	0.956,0.933,0.911	-0.084
ENSG00000141198.14_3	TOM1L1	chr17	+	52981068	52981153	52977754	52978284	52990026	52990176	5.63125e-05	0.00796466	0.648,0.615,0.702	0.865,0.809,0.854	-0.188
ENSG00000141198.14_3	TOM1L1	chr17	+	52982849	52982928	52978166	52978284	52990026	52990176	5.99151e-05	0.00821056	0.671,0.665,0.747	0.883,0.857,0.844	-0.167
ENSG00000049283.17_3	EPN3	chr17	+	48616244	48616325	48615439	48615558	48616547	48616676	6.78718e-06	0.0045303	0.854,0.797,0.817	0.957,0.959,0.946	-0.131
ENSG00000142002.16_2	DPP9	chr19	-	4683201	4683336	4682707	4682850	4683488	4683641	7.1896e-06	0.00457812	0.077,0.045,0.053	0.311,0.209,0.197	-0.181
ENSG00000121073.13_2	SLC35B1	chr17	-	47784704	47784806	47783227	47783671	47785091	47785311	0.000781131	0.0296219	0.328,0.217,0.212	0.789,0.553,0.536	-0.374
ENSG00000005243.9_3	COPZ2	chr17	-	46110576	46110668	46110051	46110107	46111228	46111238	0.00126763	0.0381662	1.0,1.0,1.0	0.751,0.688,1.0	0.187
ENSG00000284428.1_1	RP11-15H20.6	chr19	-	23455420	23455521	23452564	23453094	23456877	23456998	0.00117968	0.0369234	0.0,0.0,NA	0.332,0.148,NA	-0.24
ENSG00000108433.16_3	GOSR2	chr17	+	45041062	45041145	45015964	45016070	45043899	45044366	0.00139229	0.0396688	0.0,0.0,NA	0.173,0.082,NA	-0.128
ENSG00000108433.16_3	GOSR2	chr17	+	45041062	45042405	45015964	45016070	45043899	45044217	0.000539999	0.0239677	0.0,0.0,NA	0.143,0.176,1.0	-0.44
ENSG00000108433.16_3	GOSR2	chr17	+	45041200	45042405	45015964	45016070	45043899	45044184	0.000571371	0.0247352	0.0,0.0,NA	0.143,0.152,1.0	-0.432
ENSG00000108433.16_3	GOSR2	chr17	+	45041367	45042405	45015964	45016070	45043899	45044313	0.000657318	0.0267761	0.0,0.0,NA	0.143,0.125,1.0	-0.423
ENSG00000108433.16_3	GOSR2	chr17	+	45041709	45042405	45015964	45016070	45043899	45044149	0.000657318	0.0267761	0.0,0.0,NA	0.143,0.125,1.0	-0.423
ENSG00000159314.11_3	ARHGAP27	chr17	-	43481634	43481700	43481394	43481462	43481810	43481894	0.000873303	0.0314132	0.52,0.404,0.465	0.62,0.64,0.593	-0.155
ENSG00000159314.11_3	ARHGAP27	chr17	-	43509581	43509715	43508986	43509118	43510117	43510282	0.000205968	0.0142094	1.0,1.0,1.0	0.983,0.928,0.924	0.055
ENSG00000267278.5_2	MAP3K14-AS1	chr17	+	43326900	43326999	43325320	43325370	43344479	43344695	0.00133913	0.0389333	0.0,0.0,0.0	0.111,0.177,0.0	-0.096
ENSG00000267278.5_2	MAP3K14-AS1	chr17	+	43332501	43332585	43325291	43325370	43344479	43344695	0.00199538	0.0474881	0.584,0.555,0.51	0.691,0.763,0.798	-0.201
ENSG00000267278.5_2	MAP3K14-AS1	chr17	+	43332501	43332585	43326900	43326999	43344479	43344695	0.00161404	0.0429632	1.0,1.0,1.0	0.894,0.835,1.0	0.09
ENSG00000267278.5_2	MAP3K14-AS1	chr17	+	43332504	43332585	43326900	43326999	43344479	43344695	0.00215383	0.0492423	1.0,1.0,1.0	0.874,0.806,1.0	0.107
ENSG00000184922.13_3	FMNL1	chr17	+	43322985	43323100	43322619	43322783	43323244	43323340	0.00015922	0.0121042	1.0,1.0,1.0	0.406,0.711,0.802	0.36
ENSG00000184922.13_3	FMNL1	chr17	+	43322998	43323100	43322619	43322783	43323244	43323340	0.000134629	0.0112368	1.0,1.0,1.0	0.634,0.846,0.894	0.209
ENSG00000181513.14_2	ACBD4	chr17	+	43214385	43214506	43213474	43214143	43214734	43214821	0.00057129	0.0247352	0.93,0.926,0.958	0.857,0.88,0.807	0.09
ENSG00000180329.13_3	CCDC43	chr17	-	42757952	42758020	42754850	42756411	42759370	42759506	0.000924606	0.0324727	0.802,0.802,0.848	0.879,0.896,0.929	-0.084
ENSG00000108312.14_2	UBTF	chr17	-	42289711	42289822	42289240	42289374	42290186	42290307	6.45315e-07	0.00187414	0.473,0.455,0.46	0.352,0.334,0.317	0.128
ENSG00000161647.18_3	MPP3	chr17	-	41901298	41901373	41895286	41895478	41903123	41903209	0.00206545	0.0482157	0.97,1.0,1.0	0.93,0.912,0.854	0.091
ENSG00000266967.6_3	AARSD1	chr17	-	41105740	41105795	41103816	41103911	41106892	41106984	7.95467e-05	0.0091017	0.882,0.89,0.871	0.822,0.772,0.717	0.111
ENSG00000108797.11_2	CNTNAP1	chr17	+	40840893	40841065	40840479	40840629	40841538	40841645	0.00183817	0.045662	0.652,0.556,NA	0.929,0.905,0.727	-0.25
ENSG00000068120.14_3	COASY	chr17	+	40714373	40714505	40714168	40714237	40714629	40715340	0.00171076	0.0441796	0.335,0.365,0.202	0.092,0.14,0.143	0.176
ENSG00000168259.14_3	DNAJC7	chr17	-	40155376	40155575	40152499	40152588	40170455	40170536	8.87611e-05	0.00944068	0.05,0.079,0.03	0.292,0.511,0.625	-0.423
ENSG00000161395.13_3	PGAP3	chr17	-	37829303	37829508	37827374	37829119	37830245	37830307	0.00129281	0.0384938	0.855,0.727,0.746	0.914,0.961,1.0	-0.182
ENSG00000275832.4_2	ARHGAP23	chr17	+	36633819	36633946	36628103	36628247	36634068	36634137	5.87818e-05	0.00813216	0.656,0.608,0.501	0.872,0.889,0.885	-0.294
ENSG00000185128.11	TBC1D3F	chr17	+	36291898	36291964	36291419	36291514	36292427	36292527	0.00126871	0.0381662	1.0,1.0,NA	0.905,0.836,0.882	0.126
ENSG00000141314.12_3	RHBDL3	chr17	+	30611677	30611836	30594920	30594944	30615810	30616035	0.000199054	0.0139354	1.0,1.0,NA	0.722,0.68,1.0	0.199
ENSG00000141314.12_3	RHBDL3	chr17	+	30615250	30615388	30611677	30611836	30615810	30616035	0.00042846	0.0208097	0.0,0.0,NA	0.117,0.077,0.601	-0.265
ENSG00000264538.6_2	SUZ12P1	chr17	+	29061914	29061961	29036625	29036829	29086508	29086557	0.00119439	0.037153	0.453,0.44,0.529	0.68,0.771,0.599	-0.209
ENSG00000167549.18_3	CORO6	chr17	-	27948241	27948441	27943719	27943865	27949705	27949860	9.38742e-05	0.00966564	1.0,1.0,1.0	0.6,0.75,0.875	0.258
ENSG00000196535.15_3	MYO18A	chr17	-	27412621	27412666	27409333	27409456	27413455	27413595	0.000249606	0.015625	0.058,0.115,0.078	0.15,0.233,0.223	-0.118
ENSG00000196535.15_3	MYO18A	chr17	-	27452910	27452985	27449183	27449271	27454869	27455562	0.00115743	0.0366741	0.215,0.103,0.28	0.42,0.441,0.351	-0.205
ENSG00000109118.13_3	PHF12	chr17	-	27271520	27271587	27254008	27254081	27276685	27276875	0.00147724	0.0408641	1.0,1.0,1.0	0.628,0.144,0.0	0.743
ENSG00000132589.15_2	FLOT2	chr17	-	27211242	27211333	27209996	27210249	27212874	27212965	6.57668e-05	0.00853959	0.991,0.964,0.97	0.882,0.888,0.909	0.082
ENSG00000109107.13_3	ALDOC	chr17	-	26902982	26903038	26902438	26902562	26903818	26903966	0.00206097	0.0481464	0.161,0.125,0.225	0.079,0.087,0.038	0.102
ENSG00000109103.11_3	UNC119	chr17	-	26879082	26879110	26875609	26875674	26879355	26879627	0.00189174	0.0463472	NA,0.0,0.0	0.217,0.294,0.217	-0.243
ENSG00000176974.19_3	SHMT1	chr17	-	18236479	18236602	18233868	18233985	18243356	18243569	0.00208396	0.0484071	0.859,0.827,0.824	0.889,0.937,0.91	-0.075
ENSG00000176974.19_3	SHMT1	chr17	-	18238872	18238989	18233868	18233985	18243356	18243569	0.000517406	0.0233312	0.75,0.794,0.789	0.856,0.927,0.894	-0.115
ENSG00000091536.16_3	MYO15A	chr17	+	18061836	18061952	18061651	18061679	18062238	18062311	0.000798064	0.0299424	1.0,1.0,NA	0.82,0.721,0.732	0.242
ENSG00000091536.16_3	MYO15A	chr17	+	18062919	18062993	18062588	18062661	18063248	18063331	4.76893e-05	0.00764388	1.0,1.0,1.0	0.644,0.695,0.395	0.422
ENSG00000091536.16_3	MYO15A	chr17	+	18069674	18069835	18067055	18067152	18070903	18071037	0.000433147	0.0209233	1.0,1.0,NA	0.676,0.733,0.2	0.464
ENSG00000171962.17_3	DRC3	chr17	+	17876978	17877276	17876200	17876288	17880895	17881067	0.00015195	0.0118467	1.0,1.0,1.0	0.926,0.889,0.778	0.136
ENSG00000171962.17_3	DRC3	chr17	+	17877165	17877276	17876126	17876288	17880895	17881072	0.000171851	0.0126826	1.0,1.0,1.0	0.962,0.926,0.833	0.093
ENSG00000171962.17_3	DRC3	chr17	+	17877239	17877276	17876186	17876288	17880895	17881072	0.00219182	0.0495726	1.0,1.0,NA	0.612,0.798,0.76	0.277
ENSG00000072310.16_3	SREBF1	chr17	-	17726831	17726921	17722851	17723039	17740040	17740301	0.000602598	0.0254309	1.0,1.0,NA	0.68,0.447,1.0	0.291
ENSG00000133030.20_3	MPRIP	chr17	+	17046869	17046983	17045940	17046079	17049349	17049406	0.00017542	0.0128228	0.942,0.916,0.917	0.994,0.977,0.984	-0.06
ENSG00000133030.20_3	MPRIP	chr17	+	17067422	17071229	17064553	17064670	17075031	17075179	0.000178447	0.0129594	0.193,0.181,0.165	0.275,0.232,0.257	-0.075
ENSG00000133030.20_3	MPRIP	chr17	+	17083920	17083983	17083316	17083402	17088136	17088874	3.29635e-06	0.00417616	0.079,0.068,0.089	0.215,0.167,0.236	-0.127
ENSG00000178921.13_3	PFAS	chr17	+	8158819	8159009	8158344	8158450	8159122	8159228	5.96247e-05	0.00819985	0.983,0.989,0.987	0.905,0.915,0.795	0.115
ENSG00000178921.13_3	PFAS	chr17	+	8168605	8168786	8168212	8168443	8168873	8168957	0.00198365	0.0473512	0.92,0.934,0.906	0.923,0.754,0.724	0.12
ENSG00000186654.20_3	PRR5	chr22	+	45130906	45131042	45128130	45128271	45132651	45132666	0.00143928	0.0404705	0.793,0.782,0.893	0.974,0.939,0.951	-0.132
ENSG00000161955.16_3	TNFSF13	chr17	+	7463162	7463210	7462940	7463019	7463365	7463484	9.31397e-05	0.00966353	0.896,0.88,0.866	0.986,0.962,0.973	-0.093
ENSG00000161955.16_3	TNFSF13	chr17	+	7463167	7463210	7462940	7463019	7463365	7463484	0.000547305	0.0241809	0.672,0.582,0.688	0.95,0.847,0.876	-0.244
ENSG00000169992.9_2	NLGN2	chr17	+	7311330	7312031	7308192	7308929	7315475	7315526	0.000484492	0.0224316	0.938,0.875,0.8	1.0,1.0,1.0	-0.129
ENSG00000187838.16_3	PLSCR3	chr17	-	7296462	7296683	7296109	7296271	7296785	7296801	0.000379384	0.0195394	0.531,0.402,0.529	0.695,0.675,0.72	-0.209
ENSG00000187838.16_3	PLSCR3	chr17	-	7296919	7297155	7296785	7296828	7297422	7297478	0.000301465	0.0172082	0.679,0.566,0.619	0.775,0.807,0.85	-0.189
ENSG00000129250.11_2	KIF1C	chr17	+	4902307	4902341	4901248	4901451	4903144	4903265	1.99956e-05	0.00569689	0.137,0.132,0.128	0.079,0.089,0.063	0.055
ENSG00000108509.20_2	CAMTA2	chr17	-	4885383	4885455	4884972	4885126	4886051	4886187	4.47565e-06	0.00450126	0.739,0.715,0.69	0.85,0.849,0.831	-0.129
ENSG00000108509.20_2	CAMTA2	chr17	-	4885383	4885470	4884972	4885126	4886051	4886187	1.86746e-06	0.00325665	0.536,0.495,0.493	0.712,0.71,0.699	-0.199
ENSG00000108509.20_2	CAMTA2	chr17	-	4885383	4885522	4884972	4885126	4886051	4886187	8.81457e-07	0.00212967	0.487,0.449,0.438	0.714,0.692,0.691	-0.241
ENSG00000167716.18_3	WDR81	chr17	+	1631283	1631920	1619829	1619927	1635618	1635784	0.00049702	0.0227302	1.0,NA,1.0	0.5,0.167,0.412	0.64
ENSG00000186594.14_3	MIR22HG	chr17	-	1617664	1617747	1616741	1617308	1619423	1619502	0.00104391	0.0347968	0.238,0.676,0.653	0.803,0.822,0.852	-0.303
ENSG00000101849.15_3	TBL1X	chrX	+	9621584	9621729	9608312	9608400	9622254	9622328	3.91865e-06	0.00443047	0.507,0.515,0.571	0.855,0.841,0.765	-0.289
ENSG00000167522.14_3	ANKRD11	chr16	-	89358088	89358185	89357420	89357591	89371613	89371752	0.000104397	0.0100828	0.065,0.084,0.094	0.2,0.149,0.184	-0.097
ENSG00000141012.12_2	GALNS	chr16	-	88909113	88909237	88908304	88908379	88923165	88923374	0.000281032	0.0165781	0.909,0.972,0.914	0.786,0.8,0.752	0.152
ENSG00000103335.21_3	PIEZO1	chr16	-	88791416	88791488	88790278	88790379	88791823	88791927	0.00115327	0.0366741	0.866,0.849,0.845	0.917,0.93,0.88	-0.056
ENSG00000174177.12_2	CTU2	chr16	+	88773543	88773618	88772870	88773006	88778042	88778103	0.00173548	0.0444436	0.982,0.988,0.987	0.867,0.965,0.91	0.072
ENSG00000174177.12_2	CTU2	chr16	+	88776630	88776690	88772870	88773006	88778042	88778103	0.000423021	0.020678	0.977,0.983,0.985	0.825,0.93,0.875	0.105
ENSG00000158545.15_3	ZC3H18	chr16	+	88694029	88694190	88691609	88691675	88695165	88695262	0.00195391	0.0469962	0.985,0.986,1.0	0.923,0.892,0.936	0.073
ENSG00000224689.9_1	ZNF812P	chr19	-	9810676	9810762	9806769	9806924	9811063	9811348	0.00206574	0.0482157	0.0,0.0,NA	0.081,0.236,0.205	-0.174
ENSG00000103264.17_3	FBXO31	chr16	-	87422294	87422364	87401350	87401551	87423342	87423454	0.00146624	0.0408025	1.0,1.0,1.0	0.571,0.769,NA	0.33
ENSG00000105429.12_2	MEGF8	chr19	+	42862938	42863106	42862295	42862459	42863249	42863394	0.00193175	0.0468244	0.085,0.123,0.112	0.015,0.037,0.067	0.067
ENSG00000105429.12_2	MEGF8	chr19	+	42875501	42875634	42874852	42874983	42879658	42881938	0.00122674	0.0376388	0.787,0.819,0.715	0.599,0.637,0.695	0.13
ENSG00000260643.2_3	RP11-303E16.8	chr16	-	81099797	81099886	81097350	81097598	81118067	81118199	0.00011968	0.0107144	0.379,0.379,0.289	1.0,1.0,1.0	-0.651
ENSG00000118557.15_3	PMFBP1	chr16	-	72184506	72184728	72174310	72174481	72198662	72198815	0.000748754	0.0289685	1.0,1.0,1.0	0.778,0.733,NA	0.244
ENSG00000101040.19_3	ZMYND8	chr20	-	45984193	45984264	45976599	45976670	45985400	45985428	1.55891e-05	0.00531576	0.034,0.038,0.038	0.087,0.095,0.133	-0.068
ENSG00000157350.12_2	ST3GAL2	chr16	-	70434598	70434997	70433352	70433436	70472851	70472925	0.00203929	0.0478843	0.299,0.219,0.19	0.134,0.153,0.148	0.091
ENSG00000184939.15_2	ZFP90	chr16	+	68573660	68573728	68567600	68567758	68591900	68592004	0.000322952	0.0177866	0.392,0.285,0.368	0.627,0.628,0.851	-0.354
ENSG00000102904.14_3	TSNAXIP1	chr16	+	67858485	67858682	67855001	67855128	67859039	67859170	1.83469e-05	0.00556815	1.0,1.0,1.0	0.818,0.714,0.6	0.289
ENSG00000124074.11_2	ENKD1	chr16	-	67697559	67697723	67697322	67697459	67697839	67697965	8.10389e-05	0.00911259	0.959,0.916,0.951	0.995,1.0,1.0	-0.056
ENSG00000039523.19_3	FAM65A	chr16	+	67563539	67563762	67562783	67562817	67572892	67572971	0.000371773	0.0192675	1.0,1.0,1.0	0.2,0.333,0.0	0.822
ENSG00000140939.14_2	NOL3	chr16	+	67207910	67207949	67204399	67204477	67208064	67208367	0.000158645	0.0120961	0.701,0.677,0.67	0.473,0.485,0.386	0.235
ENSG00000217555.12_3	CKLF	chr16	+	66592092	66592251	66586469	66586696	66596974	66597120	0.00211779	0.0488697	0.857,0.791,0.824	0.957,0.907,1.0	-0.131
ENSG00000261502.3_3	RP11-96H17.1	chr16	-	63094197	63094314	63090689	63092558	63124165	63124226	0.000115855	0.0106125	1.0,1.0,1.0	0.946,0.899,0.813	0.114
ENSG00000147155.10_3	EBP	chrX	+	48380580	48380640	48380256	48380295	48382086	48382460	0.000808947	0.0300895	0.031,0.058,0.011	0.183,0.16,0.16	-0.134
ENSG00000131351.14_2	HAUS8	chr19	-	17173507	17173589	17170806	17170902	17179840	17179896	0.00100821	0.0340996	0.979,0.973,0.99	0.927,0.949,0.86	0.069
ENSG00000166971.16_3	AKTIP	chr16	-	53536611	53536956	53534129	53534241	53537058	53537142	0.000207961	0.0142729	0.193,0.237,0.31	0.102,0.077,0.038	0.174
ENSG00000177200.16_3	CHD9	chr16	+	53355074	53355129	53352123	53352252	53355437	53355542	0.00105688	0.0350179	0.066,0.094,0.077	0.014,0.041,0.027	0.052
ENSG00000183077.15_2	AFMID	chr17	+	76201683	76201819	76201520	76201599	76202026	76202131	0.000284551	0.0167032	0.675,0.754,0.603	0.869,0.893,0.893	-0.208
ENSG00000183077.15_2	AFMID	chr17	+	76201683	76201834	76201520	76201599	76202026	76202131	0.00218417	0.0494952	0.583,0.708,0.542	0.841,0.816,0.765	-0.196
ENSG00000102893.15_3	PHKB	chr16	+	47497792	47497904	47495205	47495337	47531309	47531399	2.05085e-06	0.00347346	0.799,0.764,0.737	0.949,0.938,0.97	-0.186
ENSG00000102893.15_3	PHKB	chr16	+	47497809	47497904	47495033	47495337	47531309	47531399	2.26765e-06	0.00368118	0.878,0.851,0.841	0.967,0.965,0.984	-0.115
ENSG00000176715.15_3	ACSF3	chr16	+	89164998	89165171	89160216	89160404	89169011	89169167	0.000163011	0.0122479	0.812,0.857,0.924	0.979,1.0,0.987	-0.124
ENSG00000176715.15_3	ACSF3	chr16	+	89167069	89167755	89160290	89160404	89169011	89169056	0.000283392	0.0166599	0.86,0.922,0.956	0.991,1.0,0.991	-0.081
ENSG00000176715.15_3	ACSF3	chr16	+	89178499	89178654	89160216	89160404	89187208	89187321	0.00103241	0.0345926	0.939,0.786,0.75	1.0,1.0,1.0	-0.175
ENSG00000278540.4_3	ACACA	chr17	-	35567380	35567404	35564570	35564714	35578644	35578763	7.17087e-06	0.00457812	0.793,0.765,0.768	0.912,0.887,0.938	-0.137
ENSG00000278540.4_3	ACACA	chr17	-	35646319	35646430	35641738	35641871	35656204	35656692	0.000139266	0.0113639	1.0,0.948,1.0	0.621,0.471,0.671	0.395
ENSG00000197302.10_3	ZNF720	chr16	+	31770677	31770787	31765086	31765221	31803950	31804051	0.0014867	0.0409953	1.0,1.0,0.947	0.935,0.902,0.817	0.098
ENSG00000197302.10_3	ZNF720	chr16	+	31804655	31804732	31803950	31804051	31805022	31805028	0.000575646	0.024846	1.0,1.0,NA	0.825,0.732,1.0	0.148
ENSG00000099377.13_3	HSD3B7	chr16	+	30996780	30997145	30996527	30996618	30997369	30997525	0.00024775	0.0155677	0.912,0.84,0.892	1.0,1.0,0.958	-0.105
ENSG00000099377.13_3	HSD3B7	chr16	+	30996845	30997145	30996536	30996618	30997369	30997525	0.000218973	0.0146571	0.908,0.837,0.891	1.0,1.0,0.959	-0.108
ENSG00000099377.13_3	HSD3B7	chr16	+	30996973	30997145	30996531	30996618	30997369	30997525	0.000234841	0.0151098	0.947,0.899,0.925	1.0,1.0,0.974	-0.068
ENSG00000099377.13_3	HSD3B7	chr16	+	30996973	30997145	30996531	30996618	30997743	30997852	0.00130231	0.0385404	0.894,0.892,0.855	1.0,1.0,0.892	-0.084
ENSG00000099377.13_3	HSD3B7	chr16	+	30996973	30997268	30996535	30996618	30997369	30997525	0.000354923	0.0187754	0.895,0.796,0.811	1.0,1.0,0.938	-0.145
ENSG00000099377.13_3	HSD3B7	chr16	+	30998160	30998323	30997925	30998025	30999088	31000473	0.000815892	0.0302104	0.912,0.941,0.903	0.966,0.985,1.0	-0.065
ENSG00000183914.14_3	DNAH2	chr17	+	7708275	7708392	7707573	7707784	7708569	7708711	0.000258732	0.0158875	1.0,1.0,NA	0.666,0.71,1.0	0.208
ENSG00000178188.14_3	SH2B1	chr16	+	28877332	28878354	28875077	28875266	28878694	28878753	0.00168978	0.0438651	0.82,0.842,0.902	0.936,0.95,0.958	-0.093
ENSG00000168488.18_3	ATXN2L	chr16	+	28847769	28847806	28847253	28847443	28848071	28848558	5.19771e-05	0.00778592	0.239,0.315,0.245	0.095,0.084,0.064	0.185
ENSG00000188603.18_3	CLN3	chr16	-	28497667	28497845	28495326	28495439	28497898	28498862	0.000132897	0.0111404	0.925,0.923,0.919	0.991,0.977,0.961	-0.054
ENSG00000261832.6_3	RP11-435I10.4	chr16	-	28502802	28502834	28500610	28500707	28503034	28503156	0.00202383	0.0477664	0.485,0.433,0.438	0.754,0.552,0.724	-0.225
ENSG00000077238.13_3	IL4R	chr16	+	27341386	27341519	27325233	27325341	27351506	27351594	0.00168187	0.0438098	1.0,1.0,1.0	0.113,0.719,0.793	0.458
ENSG00000140750.16_3	ARHGAP17	chr16	-	24939004	24939053	24930715	24931581	24942104	24942481	0.00142209	0.0401821	0.222,0.378,0.267	0.463,0.531,0.476	-0.201
ENSG00000140750.16_3	ARHGAP17	chr16	-	24950684	24950918	24946790	24946960	24953307	24953464	0.00193633	0.046826	0.175,0.323,0.468	0.06,0.117,0.101	0.229
ENSG00000102897.9_2	LYRM1	chr16	+	20913807	20914039	20911771	20911857	20926877	20927036	0.00158563	0.0424738	0.45,0.288,0.293	0.156,0.077,0.184	0.205
ENSG00000102897.9_2	LYRM1	chr16	+	20913807	20914039	20911987	20912211	20926877	20927036	0.000263009	0.0160566	0.386,0.256,0.262	0.08,0.117,0.126	0.194
ENSG00000183889.12_3	AC138969.4	chr16	+	16425710	16425837	16425409	16425620	16427503	16427741	5.23648e-06	0.00450126	0.936,0.918,0.862	1.0,1.0,1.0	-0.095
ENSG00000183458.13_2	RP11-958N24.1	chr16	+	15013101	15013285	15012311	15012983	15013719	15013940	0.00132208	0.0387566	0.96,0.935,0.862	1.0,1.0,1.0	-0.081
ENSG00000153066.12_3	TXNDC11	chr16	-	11797525	11797606	11794307	11794420	11815169	11815291	0.00172655	0.0444019	1.0,1.0,1.0	0.558,0.76,NA	0.341
ENSG00000189067.12_3	LITAF	chr16	-	11727388	11727493	11650412	11650591	11729680	11729809	5.39618e-05	0.00789022	1.0,1.0,1.0	0.904,0.752,0.82	0.175
ENSG00000244486.8_3	SCARF2	chr22	-	20785304	20785824	20784976	20785195	20786031	20786133	0.00104194	0.0347611	0.667,1.0,0.25	0.02,0.0,0.0	0.632
ENSG00000103415.11_2	HMOX2	chr16	+	4533637	4533755	4526340	4526488	4555484	4555611	0.000788498	0.0297756	0.072,0.083,0.103	0.142,0.15,0.125	-0.053
ENSG00000103423.13_3	DNAJA3	chr16	+	4504811	4504928	4498733	4498849	4505546	4506773	5.09223e-05	0.00776206	0.958,0.949,0.939	1.0,1.0,1.0	-0.051
ENSG00000129255.15_3	MPDU1	chr17	+	7489012	7489115	7487177	7487283	7489263	7489396	7.92634e-05	0.00909826	0.92,0.942,0.924	1.0,0.985,1.0	-0.066
ENSG00000005001.9_2	PRSS22	chr16	-	2905574	2905852	2903865	2904023	2906082	2906254	5.24104e-07	0.00185213	1.0,1.0,1.0	0.946,0.943,0.954	0.052
ENSG00000172460.15_2	PRSS30P	chr16	-	2891573	2891600	2891163	2891329	2891680	2891772	0.00146361	0.0407886	0.295,0.295,0.456	0.04,0.102,0.088	0.272
ENSG00000162062.14_2	C16orf59	chr16	+	2510283	2510382	2510080	2510171	2510623	2510694	0.000462708	0.0217973	0.705,0.642,0.684	0.952,0.745,0.917	-0.194
ENSG00000007545.15_3	CRAMP1	chr16	+	1716073	1716178	1715057	1715139	1716422	1716514	0.00067243	0.0271249	0.527,0.369,0.451	0.755,0.646,0.621	-0.225
ENSG00000100726.14_2	TELO2	chr16	+	1556484	1556666	1556238	1556330	1556952	1557052	0.00123916	0.0377358	0.032,0.033,0.046	0.196,0.097,0.075	-0.086
ENSG00000090581.9_3	GNPTG	chr16	+	1407700	1407833	1402239	1402307	1411743	1411798	0.00107974	0.0354501	0.145,0.12,0.103	0.055,0.043,0.085	0.062
ENSG00000161999.11_3	JMJD8	chr16	-	732952	733087	731670	732874	733166	733234	4.72405e-05	0.00763839	0.899,0.877,0.856	0.969,0.952,0.983	-0.091
ENSG00000161999.11_3	JMJD8	chr16	-	732957	733087	731698	732874	733166	733234	3.62476e-05	0.00707085	0.82,0.785,0.751	0.94,0.914,0.965	-0.154
ENSG00000103148.15_3	NPRL3	chr16	-	174935	175072	162620	162774	180520	180590	0.00197714	0.0472708	0.652,0.557,0.564	0.747,1.0,1.0	-0.325
ENSG00000185596.16_2	WASH3P	chr15	+	102506155	102506426	102501806	102501844	102512798	102512897	0.000357783	0.0188798	0.44,0.412,0.429	0.905,0.875,0.714	-0.404
ENSG00000166965.12_3	RCCD1	chr15	+	91499029	91499113	91498113	91498178	91503129	91503228	0.00179881	0.0452487	0.714,0.652,0.384	0.0,0.0,NA	0.583
ENSG00000182511.11_3	FES	chr15	+	91434211	91434421	91433630	91433714	91434783	91434906	0.000361163	0.0189804	0.638,0.512,0.63	0.824,0.735,0.774	-0.184
ENSG00000255571.8_3	MIR9-3HG	chr15	+	89922278	89922500	89921272	89921396	89930661	89930769	0.00211612	0.0488506	0.347,0.409,0.333	0.56,0.559,1.0	-0.343
ENSG00000166716.9_3	ZNF592	chr15	+	85321413	85321543	85307937	85308046	85325887	85328126	0.000491403	0.0226272	0.827,0.868,0.833	0.703,0.746,0.773	0.102
ENSG00000067365.14_3	METTL22	chr16	+	8738413	8738582	8736319	8736422	8739964	8740048	0.00109016	0.0355845	0.835,0.836,0.846	0.946,0.898,0.966	-0.098
ENSG00000086666.18_3	ZFAND6	chr15	+	80367505	80367657	80364931	80364989	80390757	80390920	0.000891641	0.031831	0.103,0.075,0.067	0.025,0.028,0.0	0.064
ENSG00000086666.18_3	ZFAND6	chr15	+	80390757	80390920	80351909	80352151	80412669	80412747	0.00107675	0.035413	0.157,0.187,0.114	0.27,0.268,0.189	-0.09
ENSG00000136404.15_3	TM6SF1	chr15	+	83791508	83791630	83790672	83790755	83793423	83793528	0.000124803	0.0108688	1.0,1.0,1.0	0.803,0.798,0.93	0.156
ENSG00000167721.10_3	TSR1	chr17	-	2239330	2239434	2238804	2239024	2239624	2239751	6.6864e-06	0.00450683	0.988,0.983,0.984	0.841,0.919,0.843	0.117
ENSG00000140398.13_3	NEIL1	chr15	+	75643641	75643717	75641224	75641680	75644451	75644571	0.000267863	0.0162502	0.044,0.047,0.0	0.2,0.177,0.205	-0.164
ENSG00000141696.12_3	P3H4	chr17	-	39959538	39959683	39958198	39959231	39963047	39963100	0.00144347	0.0405197	0.975,0.967,0.965	0.874,0.921,0.951	0.054
ENSG00000138629.15_2	UBL7	chr15	-	74740818	74740899	74738317	74738568	74741526	74741652	0.000166579	0.0124113	0.874,0.86,0.835	0.977,0.936,1.0	-0.115
ENSG00000138629.15_2	UBL7	chr15	-	74753008	74753119	74751024	74751237	74753377	74753459	6.15563e-05	0.00829815	0.191,0.148,0.146	0.06,0.081,0.062	0.094
ENSG00000138629.15_2	UBL7	chr15	-	74753008	74753119	74751024	74751237	74753448	74753523	0.00188802	0.0463051	0.206,0.158,0.163	0.044,0.104,0.093	0.095
ENSG00000260729.1_3	RP11-106M3.2	chr15	-	72608185	72608268	72597086	72597135	72611953	72613043	0.00142369	0.0402176	1.0,1.0,1.0	0.938,0.6,0.946	0.172
ENSG00000260007.2_3	RP11-315D16.2	chr15	-	68510873	68510988	68489777	68489966	68521839	68522015	0.00195121	0.0469903	0.913,0.905,0.969	1.0,1.0,0.974	-0.062
ENSG00000033800.13_2	PIAS1	chr15	+	68481540	68481608	68479879	68480569	68482830	68483096	0.000211507	0.014407	1.0,1.0,1.0	0.948,0.89,0.924	0.079
ENSG00000140451.12_2	PIF1	chr15	-	65113565	65113719	65113365	65113480	65114464	65114590	4.95108e-06	0.00450126	0.913,0.906,0.886	0.467,0.429,0.615	0.398
ENSG00000140451.12_2	PIF1	chr15	-	65114676	65114809	65114464	65114590	65115976	65116553	0.00169565	0.043929	1.0,1.0,0.979	0.86,0.959,0.855	0.102
ENSG00000259459.5_2	RP11-321G12.1	chr15	+	63723255	63723541	63690585	63690666	63724350	63724376	0.000785445	0.0297303	1.0,1.0,NA	0.811,0.905,0.75	0.178
ENSG00000259459.5_2	RP11-321G12.1	chr15	+	63723403	63723541	63690585	63690666	63724350	63724587	0.000954528	0.0331421	1.0,1.0,NA	0.784,0.909,0.648	0.22
ENSG00000137878.16_3	GCOM1	chr15	+	57953647	57953731	57938334	57938867	57976599	57976872	0.00203453	0.0478383	1.0,1.0,NA	0.944,0.833,1.0	0.074
ENSG00000137878.16_3	GCOM1	chr15	+	57993750	57993912	57984096	57984170	57998131	57998570	0.00107942	0.0354501	0.0,0.0,NA	0.25,0.333,0.0	-0.194
ENSG00000151575.14_3	TEX9	chr15	+	56676149	56676229	56665638	56665702	56704499	56704634	0.00083415	0.0306362	0.645,0.662,0.717	0.807,0.83,0.871	-0.161
ENSG00000151575.14_3	TEX9	chr15	+	56681515	56681598	56676149	56676229	56683440	56683583	0.000443621	0.0212346	0.922,0.905,0.858	1.0,0.977,1.0	-0.097
ENSG00000197535.14_2	MYO5A	chr15	-	52635313	52635394	52632392	52632591	52638557	52638658	0.000349041	0.0185613	0.606,0.684,0.635	0.324,0.493,0.352	0.252
ENSG00000069956.11_3	MAPK6	chr15	+	52334950	52335030	52312118	52312229	52338026	52338306	0.000336328	0.0182033	0.271,0.292,0.471	0.152,0.128,0.103	0.217
ENSG00000125826.20_3	RBCK1	chr20	+	401514	401675	400201	400375	402770	402882	0.0017486	0.0445344	0.891,0.857,0.945	0.962,0.944,0.98	-0.064
ENSG00000104043.14_2	ATP8B4	chr15	-	50214420	50214602	50212470	50212607	50215575	50215691	0.000758555	0.0291487	0.048,0.045,0.12	0.324,0.238,0.25	-0.2
ENSG00000166262.15_3	FAM227B	chr15	-	49860441	49860543	49833876	49834003	49867207	49867306	3.20179e-05	0.00674922	1.0,1.0,1.0	0.867,0.789,0.776	0.189
ENSG00000166262.15_3	FAM227B	chr15	-	49881972	49882204	49880212	49880280	49903411	49903465	0.00214541	0.0491454	0.569,0.769,0.636	0.821,0.857,0.886	-0.197
ENSG00000184716.13_3	SERINC4	chr15	-	44088813	44088940	44088352	44088425	44092082	44092295	0.000209637	0.0143525	1.0,1.0,1.0	0.931,0.744,0.852	0.158
ENSG00000184716.13_3	SERINC4	chr15	-	44091507	44091684	44088352	44088425	44092082	44092330	0.000381592	0.0196153	1.0,1.0,1.0	0.917,0.611,0.625	0.282
ENSG00000137842.6_3	TMEM62	chr15	+	43430771	43430817	43427709	43427847	43438690	43438719	0.0021068	0.0486937	0.944,0.921,0.871	0.756,0.837,0.739	0.135
ENSG00000092529.23_3	CAPN3	chr15	+	42682150	42682294	42681125	42681294	42684836	42684920	0.00106807	0.0351875	0.497,0.319,0.31	0.623,0.569,0.551	-0.206
ENSG00000092529.23_3	CAPN3	chr15	+	42698123	42698141	42695938	42695975	42700408	42700522	0.00124139	0.0377358	0.816,0.756,0.164	0.982,0.985,0.961	-0.397
ENSG00000243708.10_3	PLA2G4B	chr15	+	42130944	42131120	42129972	42130157	42132355	42132428	0.000281561	0.0165781	0.0,0.2,0.0	0.5,0.791,0.556	-0.549
ENSG00000137802.13_3	MAPKBP1	chr15	+	42109811	42109933	42109585	42109656	42110206	42110282	0.000362876	0.0190002	1.0,0.99,1.0	0.956,0.948,0.923	0.054
ENSG00000188549.12_2	C15orf52	chr15	-	40631712	40631820	40630948	40631104	40632105	40632216	0.000651823	0.0266473	0.878,0.811,0.876	0.923,0.924,0.954	-0.079
ENSG00000128829.11_2	EIF2AK4	chr15	+	40308702	40308873	40303481	40303547	40309308	40309443	0.000222407	0.0147738	0.901,0.897,0.858	0.95,0.964,0.953	-0.07
ENSG00000128298.16_2	BAIAP2L2	chr22	-	38485528	38485681	38483130	38483271	38493038	38493185	0.000483144	0.022396	0.673,0.719,0.63	0.856,0.929,0.872	-0.212
ENSG00000248905.8_3	FMN1	chr15	-	33357157	33357275	33300214	33300276	33445248	33447115	0.00156291	0.0421288	0.684,0.752,0.575	0.891,0.841,0.844	-0.188
ENSG00000114062.18_3	UBE3A	chr15	-	25652213	25652284	25650607	25650649	25654234	25654354	0.000788772	0.0297756	0.097,0.08,0.055	0.162,0.157,0.125	-0.071
ENSG00000114062.18_3	UBE3A	chr15	-	25652213	25652359	25650607	25650649	25654234	25654354	0.00151502	0.0414051	0.129,0.099,0.084	0.189,0.19,0.146	-0.071
ENSG00000114062.18_3	UBE3A	chr15	-	25652213	25652375	25650607	25650649	25654234	25654354	0.0014045	0.0398892	0.124,0.099,0.084	0.187,0.19,0.137	-0.069
ENSG00000114062.18_3	UBE3A	chr15	-	25652213	25652409	25650607	25650649	25654234	25654354	5.13478e-05	0.00776206	0.145,0.126,0.142	0.229,0.23,0.204	-0.083
ENSG00000114062.18_3	UBE3A	chr15	-	25653718	25653831	25652213	25652409	25654234	25654354	0.000159031	0.0120977	0.297,0.251,0.249	0.06,0.078,0.115	0.181
ENSG00000224078.13_3	SNHG14	chr15	+	25301629	25301769	25298974	25299114	25304301	25304441	0.000121339	0.0107987	0.902,0.887,0.904	0.974,0.962,0.955	-0.066
ENSG00000224078.13_3	SNHG14	chr15	+	25330336	25330469	25328542	25328674	25332613	25332746	2.95258e-05	0.00660014	0.777,0.792,0.767	0.859,0.877,0.867	-0.089
ENSG00000128739.21_3	SNRPN	chr15	+	25165619	25165694	25165157	25165271	25207260	25207356	0.000689724	0.027611	0.348,0.3,0.29	0.212,0.177,0.24	0.103
ENSG00000128739.21_3	SNRPN	chr15	+	25166303	25166402	25165157	25165271	25207260	25207356	0.000495916	0.0227145	0.172,0.126,0.107	0.069,0.07,0.065	0.067
ENSG00000128739.21_3	SNRPN	chr15	+	25212175	25212299	25207260	25207356	25219457	25219603	0.00218816	0.0495373	0.71,0.587,0.626	0.455,0.474,0.514	0.16
ENSG00000179455.7_2	MKRN3	chr15	+	23811954	23812131	23811603	23811856	23820492	23820629	0.000184781	0.0132975	0.992,1.0,0.981	0.81,0.899,0.842	0.141
ENSG00000088367.21_3	EPB41L1	chr20	+	34700347	34700402	34680631	34680735	34710600	34710669	0.00154435	0.0417735	0.915,1.0,1.0	0.851,0.909,0.868	0.096
ENSG00000088367.21_3	EPB41L1	chr20	+	34701614	34701721	34700347	34700402	34709581	34709738	0.00113361	0.0364255	0.026,0.012,0.0	0.071,0.064,0.056	-0.051
ENSG00000088367.21_3	EPB41L1	chr20	+	34701614	34701721	34700347	34700402	34710600	34710669	0.000342537	0.0183339	0.0,0.0,0.0	0.188,0.106,NA	-0.147
ENSG00000088367.21_3	EPB41L1	chr20	+	34761685	34761876	34710600	34710669	34763472	34763637	0.000520162	0.023427	0.983,0.956,0.944	0.913,0.911,0.903	0.052
ENSG00000088367.21_3	EPB41L1	chr20	+	34761685	34761876	34742671	34742818	34763472	34763637	6.72212e-05	0.00860171	0.587,0.483,0.562	0.985,0.952,0.901	-0.402
ENSG00000088367.21_3	EPB41L1	chr20	+	34797409	34797820	34785780	34785963	34800193	34800298	1.81598e-05	0.00555493	0.365,0.439,0.359	0.535,0.628,0.557	-0.186
ENSG00000088367.21_3	EPB41L1	chr20	+	34802278	34802362	34800193	34800298	34806797	34806884	0.00150982	0.0413313	0.39,0.336,0.477	0.597,0.587,0.521	-0.167
ENSG00000088367.21_3	EPB41L1	chr20	+	34802281	34802362	34800193	34800298	34806797	34806884	0.00042448	0.0207205	0.418,0.396,0.475	0.607,0.597,0.521	-0.145
ENSG00000170100.13_3	ZNF778	chr16	+	89289564	89289691	89288499	89288591	89291962	89292039	0.00215304	0.0492423	0.763,0.819,0.713	1.0,1.0,0.758	-0.154
ENSG00000170100.13_3	ZNF778	chr16	+	89291126	89291210	89288499	89288591	89291962	89292039	0.000774583	0.0295006	0.924,0.896,0.911	1.0,1.0,0.937	-0.069
ENSG00000104177.17_2	MYEF2	chr15	-	48444430	48444481	48444070	48444139	48445988	48446090	0.000369005	0.0191981	0.818,0.785,0.819	0.909,0.915,0.859	-0.087
ENSG00000185347.17_3	C14orf80	chr14	+	105960171	105960270	105958915	105959071	105963693	105963750	0.00171804	0.0442715	0.961,0.946,0.97	0.911,0.853,0.895	0.073
ENSG00000256053.7_3	APOPT1	chr14	+	104029551	104029716	104029389	104029461	104037959	104038157	9.84064e-07	0.00219395	0.022,0.025,0.04	0.213,0.173,0.175	-0.158
ENSG00000166165.12_3	CKB	chr14	-	103986838	103986929	103986458	103986648	103987409	103987438	0.000554031	0.0243297	0.724,0.509,0.377	0.16,0.168,0.195	0.362
ENSG00000198752.10_2	CDC42BPB	chr14	-	103420534	103420612	103418834	103418940	103420938	103421025	3.13846e-07	0.00185213	0.47,0.502,0.453	0.738,0.72,0.713	-0.249
ENSG00000140105.17_3	WARS	chr14	-	100841619	100841687	100835423	100835595	100842596	100842644	0.000373069	0.0193084	0.044,0.087,0.054	0.145,0.307,0.334	-0.2
ENSG00000140105.17_3	WARS	chr14	-	100841619	100841740	100835423	100835595	100842596	100842648	0.000147168	0.011691	0.066,0.113,0.088	0.194,0.344,0.383	-0.218
ENSG00000140105.17_3	WARS	chr14	-	100841619	100841743	100835423	100835595	100842596	100842622	2.28989e-05	0.00593698	0.077,0.128,0.152	0.221,0.35,0.403	-0.206
ENSG00000166979.12_3	EVA1C	chr21	+	33825619	33825816	33784313	33785321	33840003	33840156	0.000597065	0.0253368	0.565,0.523,0.512	0.793,0.915,0.571	-0.226
ENSG00000166979.12_3	EVA1C	chr21	+	33829904	33830028	33784744	33785321	33840003	33840156	0.000567075	0.0246504	0.557,0.473,0.473	0.898,0.917,0.514	-0.275
ENSG00000187621.14_3	TCL6	chr14	+	96134462	96134917	96129592	96131413	96135887	96135954	0.00183592	0.045662	0.677,1.0,1.0	0.632,0.757,0.795	0.164
ENSG00000100697.14_2	DICER1	chr14	-	95600697	95600840	95599651	95599840	95606995	95607096	7.5321e-06	0.00460014	0.177,0.161,0.162	0.063,0.08,0.087	0.09
ENSG00000100697.14_2	DICER1	chr14	-	95600697	95600840	95599651	95599840	95623566	95623607	2.03577e-05	0.00570544	0.144,0.145,0.157	0.046,0.066,0.077	0.086
ENSG00000140025.15_3	EFCAB11	chr14	-	90390856	90391021	90263470	90263668	90397884	90397975	0.00059408	0.0253165	0.056,0.109,0.265	0.0,0.008,0.019	0.134
ENSG00000166128.12_2	RAB8B	chr15	+	63516046	63516178	63515240	63515272	63536954	63537015	0.00117947	0.0369234	1.0,NA,1.0	0.473,0.128,0.339	0.687
ENSG00000151445.15_3	VIPAS39	chr14	-	77923437	77923708	77920352	77920445	77923837	77923904	0.000477856	0.0222756	0.166,0.126,0.136	0.075,0.081,0.1	0.057
ENSG00000165555.9_2	NOXRED1	chr14	-	77873066	77873218	77872255	77872478	77873807	77873988	0.00193541	0.0468244	1.0,1.0,1.0	0.882,0.364,0.867	0.296
ENSG00000165555.9_2	NOXRED1	chr14	-	77880276	77880470	77873807	77873988	77889077	77889249	0.00183665	0.045662	0.333,0.5,NA	0.913,0.929,1.0	-0.531
ENSG00000100577.18_2	GSTZ1	chr14	+	77793180	77793248	77787362	77787526	77795465	77795544	0.00212361	0.0489221	1.0,1.0,1.0	0.627,0.858,1.0	0.172
ENSG00000009830.11_3	POMT2	chr14	-	77765031	77765114	77762506	77762616	77771034	77771089	0.00188147	0.0462225	0.84,0.715,0.847	0.936,0.909,1.0	-0.148
ENSG00000259687.1_2	LINC01220	chr14	+	75761379	75761440	75761109	75761244	75762822	75763341	0.00191452	0.046604	1.0,1.0,NA	0.839,0.848,NA	0.157
ENSG00000119640.8_2	ACYP1	chr14	-	75528386	75528465	75519945	75520362	75535912	75536186	0.000594845	0.0253176	0.433,0.784,0.718	0.085,0.171,0.0	0.56
ENSG00000119640.8_2	ACYP1	chr14	-	75530172	75530264	75519923	75520362	75535912	75536186	5.00769e-06	0.00450126	0.948,0.958,0.958	0.846,0.835,0.794	0.13
ENSG00000119688.20_3	ABCD4	chr14	-	74766250	74766378	74764538	74764772	74766852	74766971	0.00114317	0.0366107	0.707,0.681,0.722	0.632,0.549,0.572	0.119
ENSG00000119723.16_3	COQ6	chr14	+	74428439	74428606	74428157	74428273	74429672	74429811	9.88663e-05	0.00982165	0.945,0.954,0.92	1.0,0.993,0.987	-0.054
ENSG00000119725.18_3	ZNF410	chr14	+	74388768	74388909	74386848	74387808	74390097	74390225	0.000531163	0.0237483	0.804,0.794,0.841	0.981,0.96,0.906	-0.136
ENSG00000229474.6_2	PATL2	chr15	-	44967683	44967889	44966347	44966428	44968672	44968748	0.000527743	0.0236592	1.0,1.0,NA	0.844,0.846,0.882	0.143
ENSG00000081177.18_2	EXD2	chr14	+	69670633	69670717	69658245	69658308	69695532	69695789	0.00114276	0.0366077	0.7,0.609,0.652	0.128,0.308,0.384	0.38
ENSG00000139974.15_3	SLC38A6	chr14	+	61453769	61453875	61451447	61451521	61468746	61468954	0.00135991	0.0391699	0.46,0.586,NA	1.0,1.0,0.46	-0.297
ENSG00000131724.10_3	IL13RA1	chrX	+	117895100	117895252	117883620	117883741	117925724	117928502	0.00135778	0.0391278	1.0,1.0,NA	0.81,0.524,NA	0.333
ENSG00000104774.12_3	MAN2B1	chr19	-	12759949	12760030	12758988	12759216	12760726	12760828	0.00100906	0.034116	0.911,0.926,0.946	1.0,0.971,1.0	-0.063
ENSG00000269556.7_3	TMEM185A	chrX	-	148685652	148685736	148681966	148682143	148713225	148713418	0.00137059	0.03936	0.873,0.794,0.722	0.964,0.931,1.0	-0.169
ENSG00000165501.16_3	LRR1	chr14	+	50070269	50070336	50069087	50069186	50080973	50081389	0.000991777	0.0338474	0.078,0.076,0.061	0.139,0.266,0.109	-0.1
ENSG00000165501.16_3	LRR1	chr14	+	50074117	50074839	50069087	50069186	50080973	50081389	7.49057e-05	0.0088725	0.416,0.498,0.411	0.688,0.684,0.69	-0.246
ENSG00000129534.13_3	MIS18BP1	chr14	-	45719233	45719341	45716023	45716580	45722237	45722380	0.000169485	0.0125392	0.317,0.336,0.278	0.211,0.189,0.147	0.128
ENSG00000125351.11_3	UPF3B	chrX	-	118974556	118974647	118972228	118972490	118975038	118975221	0.000229134	0.0149288	0.052,0.03,0.05	0.12,0.143,0.199	-0.11
ENSG00000129493.14_3	HEATR5A	chr14	-	31814292	31814482	31813101	31813271	31816953	31817113	0.00141609	0.040116	0.919,0.969,0.922	0.991,1.0,0.974	-0.052
ENSG00000092148.12_3	HECTD1	chr14	-	31583082	31583265	31582482	31582690	31583491	31583546	4.49664e-05	0.00757539	0.935,0.897,0.931	0.989,0.992,0.977	-0.065
ENSG00000122390.17_3	NAA60	chr16	+	3497481	3497620	3493693	3493837	3498470	3498540	0.00111092	0.0359952	0.573,0.485,0.6	0.71,0.795,0.846	-0.231
ENSG00000213906.9_3	LTB4R2	chr14	+	24779376	24779461	24774939	24775073	24779860	24780351	0.00112935	0.0363388	0.615,0.554,0.699	1.0,0.848,1.0	-0.327
ENSG00000100889.11_2	PCK2	chr14	+	24572368	24572464	24571883	24572099	24572718	24572931	9.71547e-05	0.00972829	0.929,0.945,0.914	0.989,0.981,0.974	-0.052
ENSG00000100813.14_3	ACIN1	chr14	-	23540333	23540395	23538684	23538826	23547359	23547475	0.00010714	0.0101851	0.135,0.171,0.181	0.078,0.098,0.076	0.078
ENSG00000100813.14_3	ACIN1	chr14	-	23559190	23559310	23550956	23551045	23559730	23559842	8.04579e-05	0.00910662	0.227,0.186,0.189	0.344,0.327,0.417	-0.162
ENSG00000139880.19_2	CDH24	chr14	-	23521178	23521292	23519030	23519152	23521681	23521818	0.000629975	0.0261341	0.11,0.11,0.155	0.315,0.23,1.0	-0.39
ENSG00000196756.11_3	SNHG17	chr20	-	37056322	37056409	37055061	37055146	37059683	37059755	2.70543e-05	0.00638797	0.208,0.162,0.244	0.043,0.046,0.051	0.158
ENSG00000092199.17_3	HNRNPC	chr14	-	21704531	21704619	21702111	21702388	21730759	21733675	1.65461e-05	0.00531576	0.232,0.206,0.185	0.052,0.075,0.029	0.156
ENSG00000092199.17_3	HNRNPC	chr14	-	21731469	21731495	21702111	21702388	21737456	21737562	2.86764e-06	0.00400547	0.774,0.779,0.768	0.637,0.68,0.629	0.125
ENSG00000092199.17_3	HNRNPC	chr14	-	21731469	21731741	21702189	21702388	21737456	21737584	0.000359078	0.0189137	0.208,0.217,0.183	0.105,0.148,0.092	0.088
ENSG00000092199.17_3	HNRNPC	chr14	-	21736781	21736827	21731825	21731988	21737456	21737551	1.97138e-05	0.00569689	0.264,0.282,0.262	0.16,0.164,0.106	0.126
ENSG00000169062.14_2	UPF3A	chr13	+	115051733	115051875	115047427	115047602	115051993	115052104	0.00186334	0.0460309	0.553,0.6,0.621	0.721,0.664,0.734	-0.115
ENSG00000092020.10_3	PPP2R3C	chr14	-	35565763	35565839	35564253	35564390	35568457	35568590	8.99134e-06	0.00470821	0.922,0.938,0.946	1.0,1.0,1.0	-0.065
ENSG00000151287.16_2	TEX30	chr13	-	103419622	103419828	103418459	103418930	103420609	103420661	6.9285e-05	0.00870862	0.68,0.612,0.698	0.887,0.818,0.87	-0.195
ENSG00000134900.11_2	TPP2	chr13	+	103320107	103320233	103317144	103317286	103326632	103326761	0.0006461	0.0265336	0.391,0.494,0.503	0.212,0.214,0.039	0.308
ENSG00000175198.15_3	PCCA	chr13	+	101167680	101167821	101101505	101101559	101179928	101180006	0.00127042	0.0381662	0.89,0.899,0.809	0.939,0.953,0.98	-0.091
ENSG00000158423.16_2	RIBC1	chrX	+	53455230	53455575	53454950	53455032	53456801	53456920	5.71442e-05	0.00802046	0.647,0.765,0.692	0.281,0.28,0.13	0.471
ENSG00000130731.15_3	METTL26	chr16	-	685517	685774	685280	685340	686093	686260	0.000740868	0.0287838	0.403,0.367,0.505	0.704,0.571,0.692	-0.231
ENSG00000130731.15_3	METTL26	chr16	-	685611	685774	685280	685340	686093	686235	0.000625039	0.0260376	0.502,0.461,0.598	0.777,0.665,0.762	-0.214
ENSG00000152193.7_2	RNF219	chr13	-	79218996	79219132	79216256	79216348	79233183	79233314	0.000314143	0.0175266	0.887,0.895,0.908	0.931,0.962,0.979	-0.061
ENSG00000140521.12_3	POLG	chr15	-	89865192	89865246	89862458	89862581	89865972	89866133	0.000469189	0.0220096	0.911,0.883,0.928	0.988,0.962,1.0	-0.076
ENSG00000083520.14_2	DIS3	chr13	-	73354983	73355141	73352324	73352518	73355426	73355494	3.82248e-06	0.00443047	0.777,0.783,0.782	0.5,0.443,0.593	0.269
ENSG00000083520.14_2	DIS3	chr13	-	73355426	73355494	73354983	73355141	73355742	73356063	3.25159e-06	0.00417616	0.055,0.068,0.073	0.244,0.199,0.286	-0.178
ENSG00000123201.14_3	GUCY1B2	chr13	-	51622355	51622450	51608138	51608295	51636956	51637030	0.00146899	0.0408238	NA,1.0,1.0	1.0,0.919,0.89	0.064
ENSG00000198208.11_3	RPS6KL1	chr14	-	75385215	75385308	75378496	75378544	75386547	75386672	0.0004593	0.02171	0.298,0.392,0.417	0.603,0.585,0.5	-0.194
ENSG00000170919.15_3	TPT1-AS1	chr13	+	45957894	45957973	45956959	45957370	45965166	45965292	0.00159517	0.0426899	1.0,1.0,NA	0.858,0.718,1.0	0.141
ENSG00000151773.12_3	CCDC122	chr13	-	44442829	44442939	44433807	44434206	44443466	44443625	0.00117226	0.0368771	NA,1.0,1.0	0.65,0.817,0.796	0.246
ENSG00000172766.18_2	NAA16	chr13	+	41936866	41937009	41936261	41936295	41941574	41941788	0.00111913	0.0361021	0.487,0.446,0.462	0.567,0.626,0.544	-0.114
ENSG00000223685.5_2	LINC00571	chr13	-	38636285	38636371	38635532	38635590	38663709	38663797	3.427e-05	0.00698208	0.0,0.0,0.0	0.085,0.13,0.093	-0.103
ENSG00000133104.12_2	SPG20	chr13	-	36910423	36910495	36909157	36909969	36920361	36920420	2.35701e-05	0.00600562	0.14,0.135,0.197	0.052,0.043,0.055	0.107
ENSG00000150456.10_3	EEF1AKMT1	chr13	-	21311861	21311944	21305979	21306260	21331593	21331756	0.00203794	0.0478843	0.773,0.71,0.753	0.876,0.862,0.891	-0.131
ENSG00000132950.18_3	ZMYM5	chr13	-	20411795	20411961	20409616	20409829	20425494	20426330	0.00147146	0.0408238	0.574,0.619,0.5	0.864,0.792,0.708	-0.224
ENSG00000149925.17_3	ALDOA	chr16	+	30077196	30077248	30075744	30075826	30078554	30078687	1.15929e-05	0.00505261	0.194,0.155,0.202	0.461,0.442,0.597	-0.316
ENSG00000230061.2_2	TRPM2-AS	chr21	-	45843258	45843364	45834470	45834827	45845032	45845155	0.00127298	0.0382133	1.0,1.0,1.0	0.906,0.836,1.0	0.086
ENSG00000198393.7_2	ZNF26	chr12	+	133564250	133564354	133562950	133563459	133583627	133583754	0.000463646	0.0218149	0.566,0.504,0.621	0.26,0.348,0.3	0.261
ENSG00000112787.12_3	FBRSL1	chr12	+	133147892	133148110	133147737	133147817	133148873	133148930	0.00133927	0.0389333	0.398,0.343,0.361	0.45,0.467,0.49	-0.102
ENSG00000230294.4_3	RP13-507P19.2	chr12	+	131833872	131834089	131832014	131832206	131850500	131852100	2.48862e-05	0.00615168	1.0,1.0,1.0	0.907,0.852,0.852	0.13
ENSG00000111452.12_3	ADGRD1	chr12	+	131484927	131484987	131476781	131476937	131488730	131488841	0.00098298	0.033686	0.94,0.823,0.904	1.0,1.0,1.0	-0.111
ENSG00000111452.12_3	ADGRD1	chr12	+	131487729	131487847	131476781	131476937	131488730	131488841	0.00103338	0.0346042	0.965,0.89,0.948	1.0,1.0,1.0	-0.066
ENSG00000197653.15_3	DNAH10	chr12	+	124284762	124284935	124283792	124283918	124288207	124288372	4.05364e-05	0.00726974	1.0,1.0,1.0	0.959,0.934,0.933	0.058
ENSG00000150967.17_3	ABCB9	chr12	-	123425353	123425542	123423995	123424831	123428937	123429066	0.001819	0.0454781	0.848,0.798,0.725	0.644,0.66,0.671	0.132
ENSG00000137819.13_3	PAQR5	chr15	+	69677015	69677221	69672221	69672349	69689806	69689903	0.000188691	0.0134288	0.806,0.873,0.931	1.0,1.0,1.0	-0.13
ENSG00000137819.13_3	PAQR5	chr15	+	69681992	69682119	69672221	69672349	69689806	69689903	0.000363352	0.0190007	0.837,0.887,0.956	1.0,1.0,1.0	-0.107
ENSG00000158023.9_3	WDR66	chr12	+	122389385	122389436	122386889	122386967	122392025	122392240	0.00175487	0.0446157	0.804,0.687,0.745	0.915,0.947,0.889	-0.172
ENSG00000135124.14_3	P2RX4	chr12	+	121654757	121654805	121647867	121648101	121654936	121655084	0.00193572	0.0468244	0.079,0.106,0.067	0.006,0.037,0.029	0.06
ENSG00000088986.10_3	DYNLL1	chr12	+	120931605	120931728	120907659	120907907	120934218	120934350	0.000573376	0.0247942	0.0,0.0,0.05	0.236,0.27,0.132	-0.196
ENSG00000089159.16_3	PXN	chr12	-	120662445	120662530	120661953	120662180	120664164	120664647	0.000723632	0.0283684	0.205,0.214,0.515	0.593,0.665,0.922	-0.415
ENSG00000111445.13_2	RFC5	chr12	+	118455494	118455858	118454526	118454697	118456876	118456941	0.00198582	0.0473804	0.044,0.035,0.039	0.062,0.067,0.147	-0.053
ENSG00000111412.5_2	C12orf49	chr12	-	117157567	117157681	117147989	117155698	117175594	117175866	0.00123406	0.0376695	0.903,0.91,0.899	0.836,0.86,0.775	0.08
ENSG00000100445.17_3	SDR39U1	chr14	-	24910879	24911001	24909409	24910132	24911303	24911883	0.000590389	0.0251916	0.947,0.914,0.916	0.978,0.969,1.0	-0.057
ENSG00000100445.17_3	SDR39U1	chr14	-	24910879	24911001	24909409	24910132	24911551	24911658	0.000522321	0.0234797	0.826,0.862,0.876	0.971,0.932,0.929	-0.089
ENSG00000100445.17_3	SDR39U1	chr14	-	24911303	24911466	24909988	24910132	24911551	24911900	0.000666871	0.0269945	0.789,0.856,0.837	0.966,0.934,0.902	-0.107
ENSG00000100445.17_3	SDR39U1	chr14	-	24911314	24911466	24909988	24910132	24911551	24911581	0.000494482	0.02269	0.784,0.85,0.83	0.966,0.933,0.902	-0.112
ENSG00000100445.17_3	SDR39U1	chr14	-	24911383	24911466	24909988	24910132	24911551	24911654	0.000734654	0.0286288	0.835,0.895,0.872	0.975,0.957,0.924	-0.085
ENSG00000089248.6_3	ERP29	chr12	+	112457559	112457698	112451119	112451413	112459953	112460972	0.00104163	0.034761	0.923,0.945,0.927	0.82,0.88,0.717	0.126
ENSG00000198270.12_3	TMEM116	chr12	-	112441603	112441667	112429547	112429693	112443060	112443107	0.00111342	0.0360008	0.592,0.568,0.56	0.665,0.759,0.735	-0.146
ENSG00000089022.13_2	MAPKAPK5	chr12	+	112306556	112306665	112305375	112305473	112308074	112308164	0.000257393	0.0158503	0.973,0.953,0.985	0.881,0.883,0.816	0.11
ENSG00000204842.14_3	ATXN2	chr12	-	111953957	111954167	111950276	111951343	111956052	111956231	1.64773e-05	0.00531576	0.886,0.856,0.863	0.959,0.948,0.967	-0.09
ENSG00000174456.13_3	C12orf76	chr12	-	110482224	110482338	110480085	110480264	110486167	110486370	0.00198258	0.0473512	0.082,0.117,0.08	0.159,0.15,0.173	-0.068
ENSG00000084112.14_3	SSH1	chr12	-	109205035	109205104	109203468	109203534	109210813	109210935	5.28217e-05	0.00782091	0.969,0.928,0.95	1.0,1.0,1.0	-0.051
ENSG00000105223.19_3	PLD3	chr19	+	40871459	40871837	40854596	40854675	40872325	40872371	0.000366976	0.0191369	0.864,0.804,0.827	0.929,0.893,0.9	-0.076
ENSG00000105223.19_3	PLD3	chr19	+	40871568	40871837	40854606	40854675	40872325	40872417	6.51925e-05	0.00850165	0.806,0.743,0.782	0.919,0.878,0.886	-0.117
ENSG00000105223.19_3	PLD3	chr19	+	40871624	40871837	40854591	40854675	40872325	40872371	6.06563e-05	0.0082633	0.81,0.75,0.789	0.922,0.882,0.889	-0.115
ENSG00000238105.7_2	GOLGA2P5	chr12	-	100552456	100552651	100551774	100551855	100552735	100556612	0.000282362	0.0166083	1.0,1.0,1.0	0.957,0.707,0.882	0.151
ENSG00000238105.7_2	GOLGA2P5	chr12	-	100552575	100552651	100551774	100551855	100552735	100552981	0.000289329	0.016905	1.0,1.0,1.0	0.974,0.808,0.894	0.108
ENSG00000075415.12_3	SLC25A3	chr12	+	98989210	98989335	98987463	98987913	98991633	98991812	1.45525e-05	0.00528921	1.0,1.0,1.0	0.863,0.792,0.891	0.151
ENSG00000075415.12_3	SLC25A3	chr12	+	98989210	98989439	98987756	98987913	98991633	98991813	1.72244e-05	0.0054116	1.0,1.0,1.0	0.913,0.837,0.927	0.108
ENSG00000188596.10_3	CFAP54	chr12	+	97114182	97114343	97112220	97112300	97133733	97133839	0.0019968	0.0474936	1.0,1.0,NA	0.923,0.812,NA	0.132
ENSG00000028203.17_2	VEZT	chr12	+	95692637	95692719	95689826	95690034	95693940	95694338	0.00129937	0.0385181	0.066,0.107,0.143	0.033,0.044,0.032	0.069
ENSG00000173588.14_3	CEP83	chr12	-	94829050	94829103	94806093	94806367	94853332	94853728	0.00216215	0.0492753	0.38,0.369,0.434	0.554,0.471,0.497	-0.113
ENSG00000187510.8_2	PLEKHG7	chr12	+	93162758	93162856	93157816	93157970	93163863	93165868	0.000929044	0.0325792	1.0,1.0,0.54	0.749,0.788,0.79	0.071
ENSG00000100767.15_3	PAPLN	chr14	+	73735264	73735431	73732077	73732215	73739202	73739462	0.000840321	0.0306851	1.0,1.0,NA	0.887,0.824,1.0	0.096
ENSG00000077264.14_3	PAK3	chrX	+	110340802	110340912	110257055	110257128	110366304	110366506	0.000617889	0.0258233	1.0,1.0,NA	0.569,0.78,0.796	0.285
ENSG00000077264.14_3	PAK3	chrX	+	110346386	110346534	110257055	110257128	110366304	110366506	3.17078e-05	0.00674922	1.0,1.0,1.0	0.894,0.895,0.92	0.097
ENSG00000198673.10_3	FAM19A2	chr12	-	62417432	62417560	62261100	62261207	62652543	62652604	4.83865e-05	0.00766602	1.0,1.0,1.0	0.51,0.51,0.438	0.514
ENSG00000175215.10_3	CTDSP2	chr12	-	58220778	58220906	58220128	58220185	58221334	58221373	1.26005e-05	0.00507526	0.882,0.878,0.891	0.971,0.956,0.973	-0.083
ENSG00000092841.18_3	MYL6	chr12	+	56553370	56553406	56552467	56552495	56553758	56553932	0.000407324	0.0202845	0.235,0.248,0.251	0.463,0.384,0.329	-0.147
ENSG00000092841.18_3	MYL6	chr12	+	56554409	56554454	56554026	56554104	56555170	56555334	0.000292224	0.0169817	0.149,0.252,0.232	0.412,0.443,0.555	-0.259
ENSG00000111540.15_2	RAB5B	chr12	+	56373155	56373258	56367867	56367923	56374672	56374706	0.000901702	0.0320234	0.801,1.0,1.0	0.223,0.489,0.605	0.495
ENSG00000135392.15_3	DNAJC14	chr12	-	56223272	56223420	56221035	56222498	56224479	56224565	4.35123e-05	0.00748444	0.893,0.889,0.959	0.712,0.732,0.705	0.197
ENSG00000198353.7_3	HOXC4	chr12	+	54441552	54441701	54410714	54411198	54446943	54447208	0.000660153	0.0268268	0.931,0.806,0.857	0.635,0.518,0.667	0.258
ENSG00000197111.15_3	PCBP2	chr12	+	53858543	53858636	53856264	53856351	53861004	53861069	0.000201306	0.0140252	0.784,0.808,0.786	0.886,0.848,0.864	-0.073
ENSG00000123349.13_3	PFDN5	chr12	+	53690237	53690335	53689325	53689423	53691633	53691708	0.000500322	0.0228182	0.036,0.028,0.033	0.107,0.056,0.103	-0.056
ENSG00000139626.15_2	ITGB7	chr12	-	53586474	53586694	53586113	53586322	53586923	53587147	0.000693899	0.0277113	1.0,1.0,NA	0.714,0.5,0.333	0.484
ENSG00000257137.6_2	C12orf80	chr12	-	52604360	52604709	52599339	52599963	52606325	52606504	0.00207061	0.0483003	0.5,1.0,0.0	0.0,0.0,NA	0.5
ENSG00000139644.12_3	TMBIM6	chr12	+	50138195	50138325	50135739	50135898	50146246	50146332	0.00216255	0.0492753	0.149,0.072,0.106	0.037,0.027,0.019	0.081
ENSG00000179477.9_2	ALOX12B	chr17	-	7976974	7977075	7976465	7976636	7979974	7980061	0.000302637	0.0172269	0.781,0.723,0.698	0.984,0.93,0.974	-0.229
ENSG00000179477.9_2	ALOX12B	chr17	-	7979492	7979662	7976471	7976636	7979974	7980061	0.00040251	0.020166	0.778,0.781,0.647	0.984,0.934,0.975	-0.229
ENSG00000179477.9_2	ALOX12B	chr17	-	7979492	7979662	7978912	7979034	7979974	7980061	0.000628437	0.0261041	0.925,0.961,0.833	0.988,0.994,0.987	-0.083
ENSG00000179477.9_2	ALOX12B	chr17	-	7982713	7982857	7980307	7980511	7983086	7983259	1.482e-05	0.00528921	0.429,0.566,0.394	0.871,0.827,0.877	-0.395
ENSG00000187778.13_2	MCRS1	chr12	-	49961429	49961532	49959859	49959998	49961830	49961884	0.000224304	0.0148306	0.118,0.116,0.152	0.456,0.315,0.277	-0.221
ENSG00000135519.6_2	KCNH3	chr12	+	49943223	49943423	49942677	49942956	49948119	49948337	0.000465416	0.0218838	0.981,0.947,0.92	1.0,1.0,1.0	-0.051
ENSG00000135519.6_2	KCNH3	chr12	+	49943862	49944112	49943223	49943423	49948119	49948337	0.000438935	0.0210451	0.84,0.871,0.877	0.934,0.954,1.0	-0.1
ENSG00000167548.14_3	KMT2D	chr12	-	49417835	49417883	49416372	49416658	49418360	49418407	3.64076e-05	0.00707526	0.282,0.271,0.278	0.208,0.169,0.187	0.089
ENSG00000167535.7_2	CACNB3	chr12	+	49214340	49214471	49213418	49213725	49217126	49217249	8.62088e-05	0.00937009	0.0,0.0,0.0	0.118,0.051,0.086	-0.085
ENSG00000005100.12_3	DHX33	chr17	-	5354126	5354254	5353522	5353726	5356899	5356988	0.000115889	0.0106125	0.962,0.966,0.975	0.925,0.909,0.909	0.053
ENSG00000079387.13_3	SENP1	chr12	-	48482945	48483076	48482583	48482743	48490125	48490210	0.000205056	0.0141739	0.078,0.071,0.046	0.169,0.159,0.113	-0.082
ENSG00000079387.13_3	SENP1	chr12	-	48482945	48483076	48482583	48482743	48491776	48491907	0.00131845	0.0387336	0.749,0.712,0.407	0.943,1.0,0.885	-0.32
ENSG00000159433.11_3	STARD9	chr15	+	42966122	42966161	42961355	42961535	42966637	42966689	0.000434326	0.0209356	0.309,0.342,0.281	0.0,0.0,0.0	0.311
ENSG00000105676.13_3	ARMC6	chr19	+	19144939	19145047	19144386	19144739	19153519	19153686	1.47344e-05	0.00528921	0.297,0.29,0.304	0.185,0.197,0.229	0.093
ENSG00000105676.13_3	ARMC6	chr19	+	19144939	19145047	19144720	19144822	19153519	19153686	5.91612e-06	0.00450126	0.195,0.212,0.228	0.478,0.437,0.388	-0.223
ENSG00000015153.14_2	YAF2	chr12	-	42592937	42593037	42555414	42555567	42631400	42631526	0.000395888	0.0200468	0.019,0.018,0.014	0.087,0.074,0.053	-0.054
ENSG00000015153.14_2	YAF2	chr12	-	42604349	42604421	42555414	42555567	42631400	42631526	0.000726149	0.0284408	0.057,0.034,0.031	0.121,0.137,0.265	-0.134
ENSG00000132640.14_3	BTBD3	chr20	+	11899733	11899824	11898425	11899249	11900365	11900484	8.06828e-05	0.00910662	0.838,0.756,0.696	0.946,0.937,0.92	-0.171
ENSG00000186815.12_3	TPCN1	chr12	+	113722522	113722576	113722385	113722442	113723693	113723766	0.000292682	0.0169986	0.926,0.893,0.903	0.959,0.985,1.0	-0.074
ENSG00000151746.13_3	BICD1	chr12	+	32520603	32520679	32490432	32490640	32530473	32530811	0.00156671	0.0422009	0.66,0.802,0.633	0.925,0.939,1.0	-0.256
ENSG00000196236.12_2	XPNPEP3	chr22	+	41305125	41305239	41282316	41282519	41310242	41310328	7.48543e-05	0.0088725	1.0,1.0,1.0	0.944,0.982,0.918	0.052
ENSG00000256625.1_2	RP11-582E3.4	chr12	+	27292898	27293030	27287905	27288019	27297924	27298017	0.000304395	0.0172564	1.0,1.0,NA	0.672,0.69,1.0	0.213
ENSG00000118308.15_3	LRMP	chr12	+	25214525	25214587	25205445	25205890	25216653	25216750	0.000122389	0.0108065	0.577,0.525,0.562	0.695,0.692,0.769	-0.164
ENSG00000118308.15_3	LRMP	chr12	+	25215753	25215834	25205204	25205890	25216653	25216750	5.0527e-05	0.00776206	0.842,0.822,0.871	0.914,0.908,0.939	-0.075
ENSG00000118308.15_3	LRMP	chr12	+	25219298	25219446	25216653	25216750	25222283	25222365	0.000132826	0.0111404	0.889,0.852,0.875	0.944,0.911,0.938	-0.059
ENSG00000134532.15_2	SOX5	chr12	-	24102497	24102595	24048831	24048958	24103802	24103966	0.000113853	0.0105426	1.0,1.0,1.0	0.763,0.468,0.468	0.434
ENSG00000214860.4_3	EVPLL	chr17	+	18286805	18286901	18286584	18286692	18291532	18291602	0.000729106	0.0285277	0.774,0.722,0.77	0.609,0.613,0.597	0.149
ENSG00000228315.11_3	GUSBP11	chr22	-	23982494	23982610	23980673	23981129	23994665	23994763	0.00115666	0.0366741	0.63,0.645,0.539	0.762,0.828,0.905	-0.227
ENSG00000228315.11_3	GUSBP11	chr22	-	24032422	24032543	24025911	24026054	24036305	24037704	0.000706692	0.0279907	0.912,0.953,0.928	1.0,1.0,0.984	-0.064
ENSG00000228315.11_3	GUSBP11	chr22	-	24037359	24037704	24025911	24026054	24047615	24047728	0.00187233	0.0461412	0.708,0.759,0.852	0.897,1.0,0.925	-0.168
ENSG00000228315.11_3	GUSBP11	chr22	-	24042912	24043032	24025911	24026054	24047615	24047728	0.0011579	0.0366741	0.697,0.71,0.801	0.915,1.0,0.875	-0.194
ENSG00000060140.8_3	STYK1	chr12	-	10819887	10820054	10787165	10787285	10826564	10826649	0.00108545	0.0355226	0.0,0.0,NA	0.176,0.091,0.0	-0.089
ENSG00000111196.9_2	MAGOHB	chr12	-	10761696	10761982	10760452	10760535	10762429	10762540	2.73806e-07	0.00185213	0.035,0.036,0.036	0.17,0.135,0.116	-0.105
ENSG00000089063.14_2	TMEM230	chr20	-	5092409	5092454	5092145	5092251	5093606	5093749	0.000157998	0.0120905	0.179,0.075,0.05	0.0,0.0,0.0	0.101
ENSG00000133026.12_3	MYH10	chr17	-	8479960	8479990	8473037	8473130	8480553	8480656	6.95125e-07	0.00187414	0.019,0.02,0.021	0.109,0.1,0.084	-0.078
ENSG00000139197.10_3	PEX5	chr12	+	7342617	7342812	7341758	7342127	7342957	7343120	7.81267e-05	0.00904432	1.0,1.0,1.0	0.975,0.961,0.909	0.052
ENSG00000139197.10_3	PEX5	chr12	+	7342617	7342812	7342292	7342346	7342957	7343120	6.11163e-05	0.00827734	0.345,0.345,0.397	0.24,0.172,0.179	0.165
ENSG00000111679.16_3	PTPN6	chr12	+	7060667	7060894	7055872	7055902	7061145	7061340	0.000210074	0.014357	0.755,0.768,0.731	0.948,0.885,0.927	-0.169
ENSG00000111679.16_3	PTPN6	chr12	+	7060771	7060894	7055736	7055902	7061145	7061340	0.000155766	0.0120069	0.83,0.852,0.852	0.97,0.934,0.956	-0.109
ENSG00000103544.14_3	C16orf62	chr16	+	19627435	19627513	19621643	19621737	19637498	19637524	0.00115761	0.0366741	0.878,0.87,0.852	0.966,0.963,0.903	-0.077
ENSG00000111206.12_3	FOXM1	chr12	-	2974520	2974565	2973848	2973918	2975558	2975687	0.000381705	0.0196153	0.61,0.576,0.592	0.654,0.705,0.872	-0.151
ENSG00000111206.12_3	FOXM1	chr12	-	2974520	2974565	2973848	2973921	2975558	2975687	0.00128743	0.0384282	0.911,0.89,0.882	1.0,0.983,1.0	-0.1
ENSG00000187244.10_2	BCAM	chr19	+	45317408	45317545	45316694	45316877	45317860	45318017	1.99775e-05	0.00569689	0.944,0.936,0.877	0.985,0.986,0.983	-0.066
ENSG00000060237.16_3	WNK1	chr12	+	980430	980514	971248	971436	987377	987478	0.00182352	0.0455519	0.643,0.603,0.594	0.705,0.754,0.674	-0.098
ENSG00000120647.9_3	CCDC77	chr12	+	514676	514730	498515	498652	518533	518587	0.000960379	0.0332326	1.0,1.0,0.918	0.801,0.82,0.706	0.197
ENSG00000120647.9_3	CCDC77	chr12	+	514676	514730	498515	498652	520912	521144	0.000806496	0.030061	0.928,0.957,0.797	0.659,0.631,0.507	0.295
ENSG00000125970.11_3	RALY	chr20	+	32661624	32661672	32661368	32661441	32663679	32663845	8.684e-05	0.00938473	0.891,0.86,0.85	0.738,0.69,0.762	0.137
ENSG00000110074.10_2	FOXRED1	chr11	+	126144821	126144916	126143230	126143349	126145221	126145323	0.00181021	0.045386	0.978,0.961,0.992	0.931,0.779,0.851	0.123
ENSG00000149548.14_2	CCDC15	chr11	+	124861356	124861479	124857022	124858030	124862475	124862583	0.00074335	0.028832	0.637,0.421,0.382	1.0,1.0,1.0	-0.52
ENSG00000102878.16_3	HSF4	chr16	+	67201205	67201305	67201022	67201125	67201726	67201850	0.000107181	0.0101851	1.0,1.0,1.0	0.671,0.724,0.84	0.255
ENSG00000102878.16_3	HSF4	chr16	+	67201363	67201502	67201022	67201125	67201726	67201850	8.51811e-05	0.00932802	1.0,1.0,1.0	0.934,0.942,0.959	0.055
ENSG00000196914.8_2	ARHGEF12	chr11	+	120300420	120300540	120300148	120300226	120302479	120302620	0.000844485	0.030768	0.666,0.663,0.571	0.823,0.754,0.779	-0.152
ENSG00000165795.23_3	NDRG2	chr14	-	21491022	21491064	21490550	21490656	21491399	21491480	0.000963163	0.0332526	0.434,0.507,0.308	0.582,0.566,0.542	-0.147
ENSG00000137700.17_3	SLC37A4	chr11	-	118900941	118901445	118899931	118900274	118901558	118901616	0.00197696	0.0472708	0.121,0.131,0.129	0.191,0.151,0.275	-0.079
ENSG00000118096.7_2	IFT46	chr11	-	118428452	118428605	118427620	118427760	118430499	118430579	3.42211e-06	0.00417616	0.078,0.077,0.086	0.171,0.169,0.216	-0.105
ENSG00000149582.15_3	TMEM25	chr11	+	118404134	118404266	118403631	118403922	118404571	118404602	0.0020826	0.0483948	0.66,0.587,0.632	0.719,0.771,0.713	-0.108
ENSG00000110274.15_2	CEP164	chr11	+	117253511	117253658	117252416	117252584	117261492	117261624	0.00143915	0.0404705	0.586,0.437,0.576	0.848,0.703,0.805	-0.252
ENSG00000137720.7_2	C11orf1	chr11	+	111753859	111753926	111753091	111753322	111754494	111754529	0.000163118	0.0122479	0.85,0.869,0.827	0.92,0.919,0.911	-0.068
ENSG00000149311.18_2	ATM	chr11	+	108095510	108095598	108093842	108093913	108098321	108098423	0.00102515	0.0344388	0.177,0.227,0.136	0.036,0.072,0.093	0.113
ENSG00000149311.18_2	ATM	chr11	+	108095510	108095598	108094255	108094413	108098321	108098423	0.00074887	0.0289685	0.517,0.71,0.71	0.116,0.296,0.315	0.403
ENSG00000284057.1_1	RP11-606E8.2	chr11	+	93529575	93529706	93527116	93527201	93545018	93545544	0.000210279	0.014357	1.0,1.0,1.0	0.643,0.72,0.205	0.477
ENSG00000166012.16_3	TAF1D	chr11	-	93464315	93464382	93463842	93463878	93467790	93467826	0.000114153	0.0105451	0.963,0.97,0.956	0.818,0.906,0.874	0.097
ENSG00000166012.16_3	TAF1D	chr11	-	93466515	93466585	93463842	93463878	93467790	93467826	0.00055025	0.0242095	0.826,0.877,0.734	0.377,0.606,0.474	0.327
ENSG00000166012.16_3	TAF1D	chr11	-	93469306	93469470	93466470	93466563	93470229	93470405	0.00132401	0.0387618	0.667,0.857,0.793	1.0,1.0,1.0	-0.228
ENSG00000165323.15_2	FAT3	chr11	+	92622354	92622414	92620030	92620279	92623656	92623792	8.95602e-06	0.00470821	0.396,0.33,0.295	0.821,0.771,0.936	-0.502
ENSG00000165323.15_2	FAT3	chr11	+	92623021	92623057	92620030	92620279	92623656	92623792	8.59823e-06	0.00470821	0.637,0.7,0.588	0.924,0.899,0.971	-0.29
ENSG00000170322.14_3	NFRKB	chr11	-	129763187	129763280	129762609	129762765	129764253	129764333	0.00138367	0.0395453	0.351,0.175,0.238	0.173,0.069,0.062	0.153
ENSG00000170322.14_3	NFRKB	chr11	-	129763191	129763280	129762609	129762765	129764253	129764333	0.000788179	0.0297756	0.49,0.305,0.337	0.293,0.148,0.146	0.182
ENSG00000136111.12_3	TBC1D4	chr13	-	75898372	75898537	75894149	75894173	75900332	75900386	0.000295505	0.0170711	1.0,0.5,0.429	0.0,0.0,0.0	0.643
ENSG00000151376.16_3	ME3	chr11	-	86168407	86168801	86161342	86161440	86176132	86176242	0.000599385	0.025358	0.381,0.379,0.538	0.656,0.592,0.699	-0.216
ENSG00000150672.16_3	DLG2	chr11	-	83641370	83641526	83585462	83585531	83673927	83674066	6.88056e-05	0.00866914	1.0,1.0,1.0	0.9,0.778,0.926	0.132
ENSG00000087884.14_3	AAMDC	chr11	+	77552064	77552106	77532174	77532287	77553524	77553674	4.70026e-05	0.00763187	0.266,0.246,0.237	0.445,0.388,0.374	-0.153
ENSG00000149269.9_3	PAK1	chr11	-	77108071	77108138	77103375	77103583	77184596	77185107	1.9915e-05	0.00569689	0.0,0.0,0.0	0.144,0.119,0.168	-0.144
ENSG00000078124.11_3	ACER3	chr11	+	76579163	76579311	76571982	76572106	76637600	76637711	0.000185745	0.0133049	0.0,0.0,0.0	0.167,0.053,0.167	-0.129
ENSG00000101574.14_3	METTL4	chr18	-	2544193	2544285	2537528	2539144	2547353	2547528	0.000221886	0.0147669	0.907,0.877,0.865	0.96,0.987,1.0	-0.099
ENSG00000101574.14_3	METTL4	chr18	-	2544651	2544758	2537523	2539144	2547353	2547528	0.000734554	0.0286288	0.904,0.855,0.847	0.95,0.986,1.0	-0.11
ENSG00000091164.12_3	TXNL1	chr18	-	54314679	54314766	54305573	54305736	54318247	54318359	5.40122e-05	0.00789022	1.0,1.0,1.0	0.711,0.661,0.902	0.242
ENSG00000137497.17_3	NUMA1	chr11	-	71723446	71723488	71721831	71721900	71723940	71727306	2.30174e-05	0.00594315	0.553,0.513,0.471	0.784,0.705,0.712	-0.221
ENSG00000137497.17_3	NUMA1	chr11	-	71760464	71760585	71746947	71747021	71780887	71780957	0.000737703	0.0287187	0.183,0.145,0.191	0.277,0.266,0.234	-0.086
ENSG00000137522.17_3	RNF121	chr11	+	71673197	71673335	71671795	71671937	71693806	71693961	0.000447816	0.0213737	0.043,0.029,0.033	0.124,0.077,0.084	-0.06
ENSG00000137522.17_3	RNF121	chr11	+	71698049	71698157	71693806	71693961	71701642	71701709	0.0012324	0.037664	0.941,0.954,0.912	1.0,0.977,1.0	-0.057
ENSG00000172890.11_3	NADSYN1	chr11	+	71191264	71191320	71189440	71189515	71191800	71191925	0.000964729	0.0332869	0.189,0.167,0.149	0.286,0.22,0.282	-0.094
ENSG00000085733.15_2	CTTN	chr11	+	70267575	70267686	70266505	70266616	70269045	70269101	0.000777119	0.0295293	0.738,0.731,0.739	0.829,0.778,0.793	-0.064
ENSG00000125740.13_3	FOSB	chr19	+	45974451	45974559	45973133	45974207	45975808	45975811	0.00106008	0.0350539	1.0,1.0,NA	0.772,0.835,1.0	0.131
ENSG00000172927.3	MYEOV	chr11	+	69181806	69181880	69181510	69181634	69182062	69182183	0.000445335	0.0212991	0.973,1.0,1.0	0.935,0.94,0.94	0.053
ENSG00000110075.14_3	PPP6R3	chr11	+	68334466	68334634	68331770	68331900	68337215	68337365	0.000249272	0.015621	0.91,0.914,0.958	0.976,0.982,1.0	-0.059
ENSG00000110719.9_3	TCIRG1	chr11	+	67812513	67812569	67811598	67811811	67814899	67815039	0.000718339	0.0282398	0.965,0.914,0.94	0.994,1.0,0.982	-0.052
ENSG00000110719.9_3	TCIRG1	chr11	+	67817953	67818131	67817603	67817721	67818207	67818335	0.000399189	0.0201188	0.836,0.828,0.787	0.666,0.724,0.729	0.111
ENSG00000174669.11_2	SLC29A2	chr11	-	66136530	66136602	66136007	66136142	66136839	66137003	4.25468e-06	0.00444376	0.542,0.517,0.494	0.868,0.826,0.79	-0.31
ENSG00000174669.11_2	SLC29A2	chr11	-	66136530	66136670	66136007	66136142	66136839	66137003	5.57012e-06	0.00450126	0.749,0.732,0.74	0.968,0.91,0.893	-0.183
ENSG00000103707.9_3	MTFMT	chr15	-	65313851	65313954	65312534	65312610	65319168	65319269	0.000339056	0.0182742	0.988,0.988,0.991	0.926,0.959,0.867	0.072
ENSG00000103707.9_3	MTFMT	chr15	-	65316009	65316132	65312534	65312610	65319168	65319378	0.000316485	0.0175487	0.987,0.991,0.989	0.918,0.958,0.895	0.065
ENSG00000168056.15_3	LTBP3	chr11	-	65307483	65307624	65307190	65307352	65307715	65307853	9.00121e-07	0.00212967	0.119,0.073,0.132	0.504,0.424,0.481	-0.362
ENSG00000168056.15_3	LTBP3	chr11	-	65320895	65321001	65320634	65320727	65321171	65321198	0.00184151	0.0456851	0.819,0.719,0.888	0.995,0.95,0.974	-0.164
ENSG00000168066.20_3	SF1	chr11	-	64533422	64533627	64532077	64532990	64534371	64534551	0.00029958	0.0171597	0.422,0.357,0.415	0.519,0.456,0.529	-0.103
ENSG00000168066.20_3	SF1	chr11	-	64533422	64533627	64532077	64532990	64534663	64534723	0.000181046	0.0130879	0.47,0.56,0.522	0.735,0.728,0.806	-0.239
ENSG00000126432.13_2	PRDX5	chr11	+	64087205	64087340	64085559	64085858	64088336	64088375	0.000585026	0.025055	0.874,0.848,0.868	0.929,0.897,0.939	-0.058
ENSG00000126432.13_2	PRDX5	chr11	+	64088132	64088264	64085559	64085858	64088336	64088375	0.000269649	0.016303	0.863,0.842,0.856	0.903,0.892,0.93	-0.055
ENSG00000257267.3_2	ZNF271P	chr18	+	32870973	32871196	32870245	32870355	32885939	32888513	0.000484079	0.0224214	0.831,0.857,0.783	0.711,0.749,0.596	0.138
ENSG00000149761.8_3	NUDT22	chr11	+	63996718	63996816	63995039	63995138	63996949	63997011	0.00220737	0.0497407	0.948,0.933,0.958	0.876,0.824,0.924	0.072
ENSG00000072518.20_2	MARK2	chr11	+	63671457	63671619	63670532	63670630	63672257	63672515	0.000595432	0.0253229	0.559,0.404,0.486	0.681,0.551,0.671	-0.151
ENSG00000082641.15_3	NFE2L1	chr17	+	46134393	46134483	46133747	46133960	46134705	46134864	0.000103128	0.0100612	0.239,0.221,0.189	0.299,0.301,0.288	-0.08
ENSG00000149499.11_2	EML3	chr11	-	62373326	62373452	62373067	62373245	62373534	62373684	0.000814434	0.0301661	0.926,0.913,0.892	0.962,0.949,0.991	-0.057
ENSG00000162148.10_3	PPP1R32	chr11	+	61253995	61254082	61253270	61253383	61254419	61254533	0.000403252	0.0201725	1.0,1.0,NA	0.661,0.525,1.0	0.271
ENSG00000167985.6_3	SDHAF2	chr11	+	61204232	61204432	61197513	61197654	61213412	61213814	0.00126293	0.0381191	0.307,0.294,0.231	0.137,0.193,0.156	0.115
ENSG00000167985.6_3	SDHAF2	chr11	+	61205475	61205585	61197513	61197654	61213412	61213814	0.000243485	0.0153998	0.828,0.832,0.872	0.745,0.737,0.781	0.09
ENSG00000101298.13_3	SNPH	chr20	+	1275594	1275622	1247297	1247404	1276968	1277065	0.00221814	0.0498461	0.0,0.0,NA	0.03,0.047,0.182	-0.086
ENSG00000198561.13_3	CTNND1	chr11	+	57561481	57561553	57529268	57529518	57563048	57563201	0.000449898	0.0214466	0.814,0.778,0.795	0.87,0.856,0.838	-0.059
ENSG00000213593.9_3	TMX2	chr11	+	57505384	57505498	57505079	57505140	57505825	57505902	0.0018254	0.0455808	0.908,0.873,0.832	0.97,0.931,0.939	-0.076
ENSG00000149150.8_3	SLC43A1	chr11	-	57265225	57265318	57263503	57263637	57268251	57268328	0.000330559	0.0180512	0.888,0.871,0.916	1.0,0.957,1.0	-0.094
ENSG00000177192.13_3	PUS1	chr12	+	132417266	132417378	132416719	132416857	132423717	132423820	0.0017519	0.0445903	0.067,0.074,0.083	0.127,0.129,0.297	-0.11
ENSG00000177192.13_3	PUS1	chr12	+	132417266	132417378	132416719	132416857	132428083	132430441	4.9852e-06	0.00450126	0.607,0.595,0.621	1.0,0.921,1.0	-0.366
ENSG00000177192.13_3	PUS1	chr12	+	132425836	132426528	132416059	132416857	132428083	132428404	0.00109418	0.0356123	0.944,0.938,0.947	1.0,0.987,1.0	-0.053
ENSG00000165923.15_3	AGBL2	chr11	-	47727415	47727469	47726094	47726280	47731928	47732063	0.000781345	0.0296219	1.0,NA,1.0	0.706,0.701,0.502	0.364
ENSG00000165923.15_3	AGBL2	chr11	-	47732249	47732454	47731928	47732063	47735835	47735899	0.000652546	0.0266473	0.0,NA,0.0	0.143,0.135,0.273	-0.184
ENSG00000137871.19_3	ZNF280D	chr15	-	56946395	56946432	56935149	56935195	56946582	56946701	0.00101805	0.0343196	0.926,0.927,0.928	0.957,0.984,1.0	-0.053
ENSG00000149187.17_3	CELF1	chr11	-	47522412	47522484	47510388	47510576	47546075	47546333	7.84614e-05	0.00906002	1.0,1.0,1.0	0.913,0.879,0.697	0.17
ENSG00000149187.17_3	CELF1	chr11	-	47522412	47522484	47510388	47510576	47586825	47587121	8.34077e-05	0.0092256	0.778,0.837,0.874	0.472,0.475,0.48	0.354
ENSG00000149187.17_3	CELF1	chr11	-	47528409	47528449	47510388	47510576	47546075	47546226	0.00123658	0.0376919	1.0,1.0,NA	0.608,0.731,0.0	0.554
ENSG00000175224.16_3	ATG13	chr11	+	46639874	46639925	46639076	46639440	46642609	46642707	0.000104551	0.0100828	1.0,1.0,1.0	0.944,0.972,0.921	0.054
ENSG00000149091.15_3	DGKZ	chr11	+	46387793	46388534	46369137	46369370	46388840	46388949	0.000104513	0.0100828	0.029,0.022,0.048	0.115,0.088,0.12	-0.075
ENSG00000135365.15_3	PHF21A	chr11	-	45956671	45956708	45955381	45955776	45957186	45957290	0.00130148	0.0385403	0.105,0.141,0.148	0.084,0.058,0.046	0.069
ENSG00000135365.15_3	PHF21A	chr11	-	45956671	45956797	45954897	45955776	45957186	45957290	0.000679681	0.0273045	0.171,0.184,0.257	0.131,0.129,0.119	0.078
ENSG00000135365.15_3	PHF21A	chr11	-	45967626	45967649	45959707	45959863	45970436	45970497	0.00193216	0.0468244	0.961,0.845,1.0	0.643,0.548,0.72	0.298
ENSG00000110442.11_2	COMMD9	chr11	-	36297686	36297790	36293841	36296322	36298638	36298673	4.9476e-05	0.00769373	0.933,0.917,0.916	0.995,0.977,0.99	-0.065
ENSG00000141027.20_3	NCOR1	chr17	-	15990485	15990659	15989712	15989756	15995176	15995232	6.55595e-05	0.00853924	0.36,0.42,0.387	0.178,0.234,0.138	0.206
ENSG00000148950.9_3	IMMP1L	chr11	-	31495270	31495333	31491286	31491344	31531065	31531169	0.00169985	0.0439582	0.52,0.632,0.651	0.873,0.789,1.0	-0.286
ENSG00000177054.13_2	ZDHHC13	chr11	+	19164524	19164670	19138675	19138823	19167727	19167850	8.04655e-05	0.00910662	0.809,0.781,0.823	0.943,0.899,0.91	-0.113
ENSG00000135486.17_3	HNRNPA1	chr12	+	54676862	54677018	54676356	54676449	54677595	54677751	0.00120958	0.0373756	0.961,0.931,0.889	0.913,0.879,0.787	0.067
ENSG00000134333.13_3	LDHA	chr11	+	18418026	18418157	18416132	18416183	18418365	18418515	1.68482e-06	0.00315042	0.0,0.001,0.001	0.091,0.06,0.114	-0.088
ENSG00000110756.17_2	HPS5	chr11	-	18339297	18339454	18333063	18333571	18343492	18343635	0.000609697	0.0255844	0.527,0.382,0.516	0.726,0.71,0.902	-0.304
ENSG00000133816.13_3	MICAL2	chr11	+	12270730	12270793	12265533	12265659	12278331	12278518	0.000462046	0.0217749	0.973,1.0,1.0	0.928,0.898,0.897	0.083
ENSG00000133816.13_3	MICAL2	chr11	+	12277189	12277297	12265533	12265659	12278331	12278456	0.000589876	0.025179	0.818,1.0,1.0	0.53,0.518,0.36	0.47
ENSG00000175352.10_2	NRIP3	chr11	-	9007257	9007397	9005618	9005671	9009094	9009177	0.00179889	0.0452487	1.0,1.0,1.0	1.0,0.714,0.75	0.179
ENSG00000175348.10_2	TMEM9B	chr11	-	8983638	8983730	8977736	8977845	8985755	8986320	2.28797e-05	0.00593698	0.831,0.845,0.876	0.96,0.959,0.93	-0.099
ENSG00000166452.11_3	AKIP1	chr11	+	8933999	8934080	8932738	8933218	8936372	8936477	0.000130686	0.0110751	0.505,0.548,0.533	0.431,0.425,0.359	0.124
ENSG00000166452.11_3	AKIP1	chr11	+	8938833	8938914	8936372	8936477	8940883	8940961	1.22234e-05	0.00506079	0.912,0.931,0.929	0.985,0.982,1.0	-0.065
ENSG00000126777.17_3	KTN1	chr14	+	56130672	56130759	56127991	56128330	56133958	56134048	0.000468635	0.0219961	0.514,0.476,0.535	0.388,0.405,0.439	0.098
ENSG00000166405.14_3	RIC3	chr11	-	8149765	8149901	8148205	8148351	8158924	8159018	0.000799256	0.02997	0.0,0.0,NA	0.336,0.174,0.101	-0.204
ENSG00000132275.10_2	RRP8	chr11	-	6622155	6622285	6621898	6622005	6622378	6622832	0.000127412	0.0109745	0.969,0.972,0.979	0.902,0.921,0.877	0.073
ENSG00000105402.7_3	NAPA	chr19	-	48003889	48004006	47998806	47998853	48018099	48018202	0.00221623	0.0498461	0.865,0.864,0.917	0.924,0.936,0.949	-0.054
ENSG00000105402.7_3	NAPA	chr19	-	48006679	48006759	47998806	47998853	48018099	48018277	0.0012277	0.0376388	0.878,0.86,0.923	0.938,0.939,0.959	-0.058
ENSG00000074755.14_3	ZZEF1	chr17	-	3974632	3974740	3974072	3974218	3975901	3976050	0.000106594	0.0101594	0.046,0.054,0.073	0.119,0.115,0.135	-0.065
ENSG00000110713.15_3	NUP98	chr11	-	3707293	3707424	3704429	3704671	3712576	3712719	0.000703788	0.0279521	0.886,0.915,0.885	0.969,0.941,0.971	-0.065
ENSG00000005801.16_3	ZNF195	chr11	-	3382972	3383119	3380223	3381795	3383775	3383832	8.73266e-05	0.0094012	0.892,0.894,0.878	1.0,0.974,0.957	-0.089
ENSG00000005801.16_3	ZNF195	chr11	-	3383762	3383832	3383038	3383119	3392204	3392300	0.00102439	0.0344388	0.098,0.117,0.131	0.049,0.069,0.0	0.076
ENSG00000005801.16_3	ZNF195	chr11	-	3383775	3383832	3381226	3381795	3392204	3392300	2.60008e-05	0.00630617	0.098,0.089,0.078	0.022,0.032,0.022	0.063
ENSG00000005801.16_3	ZNF195	chr11	-	3394806	3394886	3392806	3392933	3398846	3399032	0.00028924	0.016905	0.905,0.905,0.941	0.685,0.803,0.78	0.161
ENSG00000005801.16_3	ZNF195	chr11	-	3394806	3394886	3392806	3392933	3400267	3400355	0.000732885	0.0285903	0.369,0.451,0.531	0.232,0.323,0.348	0.149
ENSG00000005801.16_3	ZNF195	chr11	-	3394806	3394905	3392806	3392933	3398846	3399130	0.000310703	0.0174604	0.864,0.878,0.916	0.583,0.742,0.696	0.212
ENSG00000005801.16_3	ZNF195	chr11	-	3394806	3394905	3392806	3392933	3400267	3400369	0.000691109	0.0276379	0.227,0.262,0.286	0.136,0.17,0.203	0.089
ENSG00000005801.16_3	ZNF195	chr11	-	3398846	3399130	3394806	3394886	3400267	3400448	0.00209732	0.0485518	0.283,0.204,0.209	0.389,0.308,0.329	-0.11
ENSG00000254827.5_2	SLC22A18AS	chr11	-	2920625	2921020	2909009	2909865	2923813	2923939	0.00200095	0.0475361	1.0,1.0,1.0	0.731,0.935,0.273	0.354
ENSG00000053918.15_3	KCNQ1	chr11	+	2606441	2606537	2604664	2604775	2608799	2608922	0.00149338	0.0410753	0.612,0.597,1.0	0.994,1.0,1.0	-0.262
ENSG00000064201.15_3	TSPAN32	chr11	+	2329965	2330040	2325336	2325434	2334883	2334938	0.00184921	0.0457989	NA,1.0,1.0	0.882,0.942,0.912	0.088
ENSG00000187867.8_2	PALM3	chr19	-	14168162	14168243	14167473	14167616	14169926	14169971	3.39662e-06	0.00417616	1.0,1.0,1.0	0.758,0.816,0.687	0.246
ENSG00000185187.12_3	SIGIRR	chr11	-	408694	408893	408072	408206	417293	417325	0.000254786	0.0157705	0.878,0.898,0.903	0.951,0.95,0.945	-0.056
ENSG00000185187.12_3	SIGIRR	chr11	-	409867	410027	408072	408206	417293	417325	0.00118901	0.0370552	0.799,0.761,0.789	0.858,0.873,0.89	-0.091
ENSG00000214279.13_3	SCART1	chr10	+	135280701	135280857	135272990	135273674	135304725	135304823	0.00176833	0.0447714	1.0,1.0,1.0	0.833,0.66,1.0	0.169
ENSG00000214279.13_3	SCART1	chr10	+	135304725	135304823	135280701	135280857	135311332	135311509	0.000753961	0.029094	1.0,1.0,NA	0.755,0.569,1.0	0.225
ENSG00000148832.15_3	PAOX	chr10	+	135197463	135197716	135194963	135195163	135202459	135202572	0.00123518	0.0376763	1.0,0.8,1.0	0.6,0.536,0.714	0.317
ENSG00000148832.15_3	PAOX	chr10	+	135203093	135203251	135202459	135202572	135204815	135205128	2.58051e-05	0.00628499	1.0,1.0,1.0	0.755,0.833,0.867	0.182
ENSG00000165828.14_3	PRAP1	chr10	+	135164884	135164937	135163598	135163665	135165510	135165617	0.00173061	0.0444436	1.0,1.0,1.0	0.894,0.894,1.0	0.071
ENSG00000151640.12_2	DPYSL4	chr10	+	134016149	134016329	134015449	134015620	134017265	134017431	0.000498037	0.0227361	1.0,NA,1.0	0.412,0.25,0.622	0.572
ENSG00000144785.8_3	RP11-977G19.10	chr12	-	56703749	56703813	56693943	56694004	56704741	56704838	0.000237234	0.0151784	0.417,0.35,0.507	0.146,0.059,0.12	0.316
ENSG00000148773.13_3	MKI67	chr10	-	129913191	129914271	129911690	129911866	129914754	129914800	0.00079383	0.0298609	0.262,0.293,0.396	0.5,0.509,0.62	-0.226
ENSG00000131876.16_3	SNRPA1	chr15	-	101826418	101826498	101825930	101826006	101827112	101827215	3.2486e-05	0.00677278	0.956,0.941,0.951	0.778,0.871,0.811	0.129
ENSG00000131876.16_3	SNRPA1	chr15	-	101833229	101833377	101827860	101827907	101835301	101835409	0.00147672	0.0408594	0.966,0.958,0.967	0.828,0.915,0.938	0.07
ENSG00000071626.16_3	DAZAP1	chr19	+	1425876	1425959	1422346	1422395	1428840	1428994	1.63075e-05	0.00531576	0.964,0.96,0.983	0.834,0.849,0.899	0.108
ENSG00000188690.12_3	UROS	chr10	-	127477851	127477932	127477155	127477574	127483448	127483547	5.07133e-05	0.00776206	0.144,0.109,0.097	0.043,0.036,0.009	0.087
ENSG00000188690.12_3	UROS	chr10	-	127477851	127478097	127477150	127477574	127483448	127483547	0.00043274	0.0209176	0.128,0.099,0.061	0.022,0.033,0.0	0.078
ENSG00000203791.14_3	METTL10	chr10	-	126450868	126451127	126446399	126449072	126453960	126454177	4.77797e-05	0.00764388	0.376,0.361,0.304	0.551,0.509,0.538	-0.186
ENSG00000179988.13_3	PSTK	chr10	+	124742248	124742540	124713896	124714084	124742787	124742986	0.00138977	0.0396269	0.383,0.462,0.348	0.667,0.535,0.627	-0.212
ENSG00000179988.13_3	PSTK	chr10	+	124746849	124747020	124746384	124746478	124749689	124749906	0.00173914	0.0444597	0.222,0.294,0.309	0.191,0.098,0.114	0.141
ENSG00000138162.18_3	TACC2	chr10	+	123892123	123892249	123847992	123848106	123903086	123903221	9.46039e-06	0.00472982	1.0,1.0,1.0	0.926,0.941,0.912	0.074
ENSG00000138162.18_3	TACC2	chr10	+	123903086	123903221	123872553	123872748	123954554	123954691	0.000104733	0.0100828	0.284,0.306,0.444	0.673,0.611,0.747	-0.332
ENSG00000107669.17_3	ATE1	chr10	-	123658355	123658484	123629520	123629553	123659380	123659509	0.000185334	0.0133042	0.493,0.603,0.499	0.222,0.314,0.331	0.243
ENSG00000107669.17_3	ATE1	chr10	-	123659380	123659509	123658355	123658484	123661905	123662135	2.96979e-06	0.00408977	0.218,0.169,0.186	0.481,0.469,0.406	-0.261
ENSG00000198825.12_3	INPP5F	chr10	+	121551028	121551157	121541146	121541283	121551380	121551548	0.000940676	0.0328184	0.948,0.907,0.912	0.975,1.0,1.0	-0.069
ENSG00000151923.17_3	TIAL1	chr10	-	121339982	121340050	121339446	121339522	121341433	121341521	0.000631438	0.0261725	0.055,0.048,0.018	0.121,0.15,0.134	-0.095
ENSG00000151923.17_3	TIAL1	chr10	-	121339982	121340358	121339446	121339522	121341433	121341521	3.98998e-05	0.00723908	0.042,0.036,0.026	0.104,0.154,0.109	-0.088
ENSG00000165669.13_2	FAM204A	chr10	-	120101238	120101439	120095536	120095935	120101781	120101827	5.0883e-05	0.00776206	0.679,0.7,0.676	0.779,0.762,0.812	-0.099
ENSG00000151532.13_2	VTI1A	chr10	+	114208139	114208247	114206755	114207225	114208639	114210484	0.000161684	0.0121956	0.482,0.49,0.432	0.259,0.288,0.301	0.185
ENSG00000133884.9_2	DPF2	chr11	+	65112050	65112092	65111461	65111540	65113136	65113217	0.000567657	0.0246646	0.014,0.026,0.005	0.068,0.055,0.087	-0.055
ENSG00000198408.13_2	MGEA5	chr10	-	103572786	103572884	103567486	103567658	103577580	103577623	0.00154788	0.0418496	NA,1.0,1.0	1.0,0.227,0.37	0.468
ENSG00000166169.16_3	POLL	chr10	-	103345072	103345235	103344358	103344676	103347002	103347139	0.000578266	0.0249043	0.904,0.873,0.815	0.976,0.958,0.955	-0.099
ENSG00000166169.16_3	POLL	chr10	-	103345618	103345913	103344367	103344676	103347002	103347139	0.00136218	0.0392167	0.911,0.893,0.813	0.972,0.962,0.956	-0.091
ENSG00000055950.16_3	MRPL43	chr10	-	102743704	102743831	102743511	102743574	102747069	102747254	0.00218877	0.0495414	0.742,0.893,1.0	0.485,0.307,0.582	0.42
ENSG00000107521.18_3	HPS1	chr10	-	100189547	100189646	100188907	100189399	100190327	100190427	7.34522e-07	0.00193535	0.355,0.358,0.33	0.652,0.587,0.624	-0.273
ENSG00000107521.18_3	HPS1	chr10	-	100190887	100191048	100190327	100190427	100193696	100193848	3.51587e-06	0.00424589	0.583,0.575,0.674	0.916,0.875,0.899	-0.286
ENSG00000107521.18_3	HPS1	chr10	-	100195028	100195171	100193696	100193848	100195391	100195529	0.000367544	0.0191508	0.828,0.771,0.802	0.914,0.868,0.882	-0.088
ENSG00000155229.20_2	MMS19	chr10	-	99228722	99228861	99228008	99228163	99229402	99229480	3.02198e-05	0.00663537	0.978,0.967,0.966	0.93,0.913,0.909	0.053
ENSG00000135723.13_3	FHOD1	chr16	-	67270313	67270337	67268259	67268375	67270459	67270519	0.00197013	0.0472172	0.122,0.081,0.08	0.388,0.176,0.221	-0.167
ENSG00000140839.11_2	CLEC18B	chr16	-	74451956	74452196	74447476	74447574	74454398	74454490	0.000832108	0.0306056	1.0,1.0,NA	0.667,0.692,0.467	0.391
ENSG00000223546.6_3	LINC00630	chrX	+	102094728	102094791	102081896	102082072	102100784	102100948	8.70497e-05	0.00938784	1.0,1.0,1.0	0.938,0.892,0.917	0.084
ENSG00000223546.6_3	LINC00630	chrX	+	102100784	102100948	102094835	102094900	102119969	102120080	0.000246225	0.0155139	0.744,0.84,0.795	1.0,0.952,1.0	-0.191
ENSG00000119912.15_2	IDE	chr10	-	94240549	94240673	94238401	94238546	94243011	94243094	0.000840023	0.0306851	0.284,0.438,0.346	0.72,0.744,0.538	-0.311
ENSG00000197147.13_3	LRRC8B	chr1	+	90015473	90015530	89990412	89990581	90024269	90024595	0.00171182	0.04418	0.967,0.893,0.68	1.0,1.0,1.0	-0.153
ENSG00000049130.14_2	KITLG	chr12	-	88909310	88909394	88900804	88900914	88910110	88910267	1.7525e-05	0.00546163	0.56,0.627,0.529	0.87,0.81,0.868	-0.277
ENSG00000226383.6_3	LINC01876	chr2	-	157061893	157061950	156880996	156881088	157084478	157084516	0.000226554	0.0148727	1.0,1.0,1.0	0.967,0.874,0.796	0.121
ENSG00000005483.20_3	KMT2E	chr7	+	104678572	104678646	104654625	104654982	104681285	104681470	0.000949848	0.033029	0.288,0.306,0.368	0.189,0.241,0.211	0.107
ENSG00000164124.10_3	TMEM144	chr4	+	159136342	159136465	159133759	159133928	159140461	159140542	0.000388154	0.0198237	0.877,0.893,0.934	0.969,1.0,1.0	-0.088
ENSG00000124588.19_3	NQO2	chr6	+	3004728	3004885	3000222	3000319	3006701	3006793	0.00172535	0.0443832	0.039,0.09,0.042	0.132,0.192,0.278	-0.144
ENSG00000148985.19_3	PGAP2	chr11	+	3832479	3832654	3829690	3829881	3844842	3844970	0.00179977	0.045261	0.936,0.957,0.897	1.0,0.976,1.0	-0.062
ENSG00000148985.19_3	PGAP2	chr11	+	3832479	3832654	3829690	3829881	3845112	3845365	2.27716e-05	0.00593698	0.738,0.754,0.717	0.842,0.859,0.897	-0.13
ENSG00000148985.19_3	PGAP2	chr11	+	3844138	3844223	3832479	3832654	3845112	3845365	0.000501342	0.0228557	0.221,0.198,0.272	0.136,0.087,0.129	0.113
ENSG00000148985.19_3	PGAP2	chr11	+	3844842	3844970	3829523	3829545	3845112	3845365	0.00202491	0.0477724	0.545,0.189,0.51	0.148,0.0,0.163	0.311
ENSG00000148985.19_3	PGAP2	chr11	+	3844842	3844970	3832479	3832654	3845112	3845365	0.000803751	0.0300101	0.126,0.062,0.184	0.023,0.012,0.055	0.094
ENSG00000137747.15_3	TMPRSS13	chr11	-	117782482	117782575	117781421	117781465	117784491	117784621	0.00110521	0.0358732	0.913,0.868,0.923	0.973,0.953,0.965	-0.062
ENSG00000100266.18_3	PACSIN2	chr22	-	43272893	43273016	43272142	43272339	43275053	43275175	9.56511e-05	0.0096865	0.921,0.897,0.905	0.786,0.796,0.847	0.098
ENSG00000101236.16_2	RNF24	chr20	-	3954978	3955047	3944521	3944671	3995791	3996036	0.00197887	0.0472926	0.718,0.633,0.745	0.873,0.791,0.916	-0.161
ENSG00000173153.13_3	ESRRA	chr11	+	64082215	64082383	64081710	64081839	64083178	64084210	0.00134488	0.0389596	0.905,0.944,0.73	1.0,0.99,1.0	-0.137
ENSG00000174607.10_3	UGT8	chr4	+	115540578	115540681	115519925	115520130	115544034	115544461	0.000457728	0.021656	0.139,0.102,0.154	0.23,0.197,0.221	-0.084
ENSG00000132376.19_3	INPP5K	chr17	-	1419181	1419412	1418720	1418879	1419749	1419906	0.000260903	0.0159785	0.719,0.793,0.429	1.0,1.0,1.0	-0.353
ENSG00000236699.8_3	ARHGEF38	chr4	+	106604078	106604203	106603617	106603766	106616716	106616835	7.74799e-05	0.00901872	1.0,1.0,NA	0.415,0.37,0.248	0.656
ENSG00000186567.12_3	CEACAM19	chr19	+	45174575	45174708	45165544	45165665	45175017	45175258	0.000788391	0.0297756	1.0,1.0,NA	0.86,0.866,1.0	0.091
ENSG00000186567.12_3	CEACAM19	chr19	+	45175017	45175258	45165544	45165665	45175867	45175976	0.00210139	0.0485784	1.0,1.0,1.0	0.988,0.991,0.823	0.066
ENSG00000186567.12_3	CEACAM19	chr19	+	45182124	45182208	45179542	45179693	45183559	45183606	0.00105824	0.0350327	0.689,0.5,0.555	0.799,0.711,0.762	-0.176
ENSG00000186567.12_3	CEACAM19	chr19	+	45182124	45182208	45179542	45179693	45185838	45185892	0.000163606	0.0122687	0.886,0.777,0.714	0.984,0.969,0.96	-0.179
ENSG00000248740.5_2	RP11-328K4.1	chr4	+	104358874	104358999	104358091	104358203	104374756	104374815	0.000629221	0.0261179	0.208,1.0,1.0	0.0,0.0,0.0	0.736
ENSG00000171574.17_3	ZNF584	chr19	+	58921331	58921458	58912937	58913029	58926890	58927013	0.000512376	0.0231678	0.919,0.937,0.972	0.653,0.676,0.832	0.222
ENSG00000171574.17_3	ZNF584	chr19	+	58921372	58921458	58912937	58913029	58926890	58927013	0.000972702	0.0334723	0.9,0.935,0.969	0.616,0.671,0.832	0.228
ENSG00000087470.17_2	DNM1L	chr12	+	32890798	32890876	32890038	32890095	32891197	32891230	0.000365059	0.0190727	0.16,0.188,0.202	0.358,0.277,0.416	-0.167
ENSG00000087470.17_2	DNM1L	chr12	+	32890798	32890876	32890038	32890095	32892997	32893174	0.0006521	0.0266473	0.352,0.323,0.321	0.574,0.422,0.534	-0.178
ENSG00000087470.17_2	DNM1L	chr12	+	32891197	32891230	32890798	32890876	32892997	32893174	1.15334e-05	0.00505261	0.745,0.73,0.74	0.502,0.559,0.605	0.183
ENSG00000085382.11_3	HACE1	chr6	-	105291097	105291173	105244803	105244900	105297016	105297121	0.000241421	0.0153418	0.847,0.873,0.853	0.968,1.0,1.0	-0.132
ENSG00000145216.15_3	FIP1L1	chr4	+	54245239	54245284	54243811	54244090	54245391	54245431	0.00222678	0.0499461	0.341,0.33,0.424	0.437,0.424,0.515	-0.094
ENSG00000145216.15_3	FIP1L1	chr4	+	54280781	54280889	54265896	54266006	54292038	54292132	0.00131939	0.0387354	0.468,0.482,0.534	0.558,0.569,0.6	-0.081
ENSG00000145216.15_3	FIP1L1	chr4	+	54306748	54306775	54294193	54294350	54308819	54308874	0.000146878	0.011686	0.324,0.325,0.317	0.496,0.43,0.404	-0.121
ENSG00000138670.17_3	RASGEF1B	chr4	-	82378652	82378775	82372046	82377942	82380485	82380668	0.000137314	0.0113013	0.773,0.875,0.844	0.965,0.968,0.955	-0.132
ENSG00000096746.17_2	HNRNPH3	chr10	+	70097614	70097753	70096955	70097090	70098259	70098399	0.00018798	0.0134099	0.962,0.953,0.928	0.812,0.867,0.718	0.149
ENSG00000249859.9_3	PVT1	chr8	+	128808139	128808254	128806802	128806980	128867400	128867565	9.0082e-05	0.00951136	0.496,0.589,0.552	0.858,0.932,0.912	-0.355
ENSG00000249859.9_3	PVT1	chr8	+	128867400	128867565	128806778	128806980	128902834	128903041	0.000281493	0.0165781	0.148,0.15,0.112	0.238,0.4,0.296	-0.175
ENSG00000249859.9_3	PVT1	chr8	+	128867400	128867565	128808058	128808254	128902834	128903041	0.000833943	0.0306362	0.392,0.382,0.429	0.294,0.221,0.263	0.142
ENSG00000249859.9_3	PVT1	chr8	+	128867400	128867565	128808278	128808317	128902834	128903041	0.000876408	0.031476	0.367,0.407,0.333	0.149,0.21,0.25	0.166
ENSG00000085185.15_3	BCORL1	chrX	+	129158964	129159354	129156871	129156952	129162609	129162836	0.000395269	0.0200458	0.883,0.869,0.902	0.748,0.808,0.749	0.116
ENSG00000272414.5_3	FAM47E-STBD1	chr4	+	77199221	77199377	77192720	77192921	77230296	77232273	3.52596e-05	0.00704177	1.0,1.0,1.0	0.862,0.839,0.722	0.192
ENSG00000204463.12_3	BAG6	chr6	-	31607276	31607423	31606804	31607003	31607975	31608083	2.48522e-06	0.00379104	0.555,0.542,0.539	0.664,0.639,0.644	-0.104
ENSG00000260916.7_3	CCPG1	chr15	-	55691982	55692124	55681562	55681631	55700044	55700250	0.000146028	0.0116354	0.0,0.0,0.0	0.048,0.125,0.231	-0.135
ENSG00000230590.8_3	FTX	chrX	-	73504577	73504783	73501536	73501683	73513186	73513374	0.00207365	0.048307	0.037,0.05,0.125	0.268,0.342,0.143	-0.18
ENSG00000145332.13_2	KLHL8	chr4	-	88106402	88106723	88104354	88104541	88116475	88116842	0.000156601	0.0120473	0.79,0.756,0.745	1.0,0.903,1.0	-0.204
ENSG00000145332.13_2	KLHL8	chr4	-	88106402	88106723	88104354	88104541	88141569	88141688	4.22943e-05	0.00739587	0.95,0.947,0.908	1.0,1.0,1.0	-0.065
ENSG00000145332.13_2	KLHL8	chr4	-	88106402	88106951	88104354	88104541	88116475	88116842	0.000269193	0.016303	0.871,0.856,0.833	1.0,0.947,1.0	-0.129
ENSG00000145332.13_2	KLHL8	chr4	-	88106402	88106951	88104354	88104541	88141569	88141760	3.62896e-05	0.00707085	0.951,0.947,0.91	1.0,1.0,1.0	-0.064
ENSG00000145332.13_2	KLHL8	chr4	-	88116475	88116842	88104354	88104541	88141569	88141615	9.49457e-05	0.0096787	0.954,0.953,0.905	1.0,1.0,1.0	-0.063
ENSG00000149476.15_3	TKFC	chr11	+	61103311	61103409	61101020	61102203	61105412	61105555	0.000471603	0.0220461	0.034,0.032,0.047	0.08,0.074,0.156	-0.066
ENSG00000160781.15_2	PAQR6	chr1	-	156215325	156215452	156214932	156215029	156215572	156215778	1.47902e-05	0.00528921	1.0,1.0,1.0	0.948,0.953,0.92	0.06
ENSG00000160781.15_2	PAQR6	chr1	-	156216471	156216547	156215572	156216041	156217747	156217805	2.01402e-05	0.00569689	1.0,1.0,1.0	0.95,0.948,0.901	0.067
ENSG00000163697.16_3	APBB2	chr4	-	40937093	40937156	40936630	40936716	40946881	40947087	0.000414057	0.0205053	0.571,0.61,0.36	0.787,0.838,0.695	-0.26
ENSG00000163697.16_3	APBB2	chr4	-	41120105	41120222	41102655	41102767	41145003	41145159	0.000557417	0.0244341	0.089,0.096,0.125	0.059,0.041,0.049	0.054
ENSG00000095637.21_3	SORBS1	chr10	-	97082502	97082562	97081719	97081778	97098889	97099084	0.00085957	0.0311169	0.085,0.189,0.33	0.0,0.0,0.0	0.201
ENSG00000163694.14_2	RBM47	chr4	-	40546438	40546523	40468593	40468716	40631412	40631881	0.000287836	0.0168449	1.0,1.0,1.0	0.964,0.984,0.826	0.075
ENSG00000223382.4_2	LINC01778	chr1	+	31299451	31299499	31297074	31297220	31302594	31302729	0.00169441	0.0439165	0.0,0.0,NA	0.11,0.157,NA	-0.134
ENSG00000164199.16_3	ADGRV1	chr5	+	90445846	90446038	90398035	90398157	90449037	90449215	0.000155071	0.0119853	0.824,0.789,0.8	0.948,0.944,0.922	-0.134
ENSG00000099308.10_3	MAST3	chr19	+	18221461	18221551	18218396	18218428	18232494	18232583	0.00115057	0.0366741	0.195,0.233,NA	1.0,0.859,0.477	-0.565
ENSG00000112282.17_2	MED23	chr6	-	131936463	131936481	131931185	131931386	131937046	131937142	0.00151567	0.0414133	0.069,0.057,0.05	0.154,0.11,0.105	-0.064
ENSG00000197858.10_2	GPAA1	chr8	+	145138026	145138206	145137492	145137707	145138291	145138327	0.000184993	0.0132998	0.907,0.916,0.886	0.977,0.963,0.947	-0.059
ENSG00000007062.11_3	PROM1	chr4	-	15981017	15981086	15972665	15972705	15981503	15981527	3.63109e-06	0.00433209	0.638,0.604,0.553	0.881,0.923,0.869	-0.293
ENSG00000007062.11_3	PROM1	chr4	-	15981017	15981086	15972665	15972705	15982044	15982160	5.28177e-05	0.00782091	0.54,0.527,0.519	0.713,0.792,0.674	-0.198
ENSG00000007062.11_3	PROM1	chr4	-	15981503	15981527	15972665	15972705	15982044	15982160	0.000221145	0.0147482	0.762,0.763,0.754	0.674,0.701,0.628	0.092
ENSG00000175193.13_2	PARL	chr3	-	183551511	183551613	183551279	183551377	183558357	183558428	3.40129e-06	0.00417616	0.763,0.803,0.81	0.938,0.928,0.937	-0.142
ENSG00000206384.10_2	COL6A6	chr3	+	130360495	130360558	130354542	130354605	130361675	130361711	0.000604726	0.0254652	1.0,0.932,1.0	0.868,0.91,0.893	0.087
ENSG00000196998.17_3	WDR45	chrX	-	48935301	48935406	48934303	48934409	48935495	48935570	0.000236326	0.01514	0.851,0.791,0.875	0.944,0.93,0.973	-0.11
ENSG00000196998.17_3	WDR45	chrX	-	48935301	48935406	48934303	48934412	48935495	48935570	1.24354e-05	0.00507526	0.936,0.926,0.91	0.997,1.0,0.994	-0.073
ENSG00000131504.15_2	DIAPH1	chr5	-	140967790	140967817	140966608	140966764	140998364	140998566	0.000740606	0.0287833	0.739,0.82,0.767	0.866,0.898,0.929	-0.122
ENSG00000006740.16_2	ARHGAP44	chr17	+	12877405	12877627	12862033	12862214	12883374	12883550	0.000778638	0.0295579	0.609,0.563,0.496	0.68,0.72,0.803	-0.178
ENSG00000006740.16_2	ARHGAP44	chr17	+	12890417	12890469	12883374	12883550	12893348	12893901	0.00139627	0.0397386	0.254,0.294,0.304	0.597,0.442,0.621	-0.269
ENSG00000006740.16_2	ARHGAP44	chr17	+	12890417	12890469	12887847	12888225	12893348	12893901	0.000841145	0.0306851	0.137,0.128,0.186	0.408,0.288,0.263	-0.169
ENSG00000174227.15_2	PIGG	chr4	+	524224	524534	520827	521019	527606	527770	0.00222138	0.0498899	1.0,0.986,0.972	0.939,0.959,0.875	0.062
ENSG00000214331.8_2	RP11-252A24.2	chr16	-	74378676	74378869	74376027	74376152	74382764	74382913	0.00123333	0.037664	0.832,0.88,0.885	0.984,0.925,1.0	-0.104
ENSG00000214331.8_2	RP11-252A24.2	chr16	-	74383639	74383757	74382764	74382913	74385937	74386101	1.52856e-05	0.00531576	0.302,0.431,0.419	1.0,1.0,1.0	-0.616
ENSG00000226435.10_2	ANKRD18DP	chr3	-	197792623	197792677	197790588	197790659	197803666	197803883	0.00188087	0.0462225	0.434,0.318,0.382	0.556,0.723,0.742	-0.296
ENSG00000125247.15_3	TMTC4	chr13	-	101308634	101308722	101294464	101294565	101316474	101316590	3.45789e-05	0.00698969	0.832,0.911,0.834	1.0,1.0,1.0	-0.141
ENSG00000125247.15_3	TMTC4	chr13	-	101315217	101315434	101294464	101294565	101316474	101316590	1.25864e-05	0.00507526	0.911,0.957,0.925	1.0,1.0,1.0	-0.069
ENSG00000125247.15_3	TMTC4	chr13	-	101322613	101322823	101320832	101321048	101326997	101327049	0.00194959	0.0469705	0.831,0.82,0.668	0.59,0.659,0.463	0.202
ENSG00000161267.11_2	BDH1	chr3	-	197281432	197281584	197260355	197260432	197282651	197282851	0.00122002	0.0375872	0.467,0.633,0.584	0.742,0.891,0.895	-0.281
ENSG00000061938.16_3	TNK2	chr3	-	195612283	195612414	195611715	195611904	195613847	195613918	9.32023e-05	0.00966353	0.148,0.119,0.17	0.061,0.047,0.069	0.087
ENSG00000099364.16_3	FBXL19	chr16	+	30939787	30939949	30939065	30939284	30941393	30941905	0.00038679	0.0197802	0.949,0.892,0.918	0.997,0.994,0.971	-0.068
ENSG00000099364.16_3	FBXL19	chr16	+	30939787	30939951	30939065	30939284	30941393	30941905	0.000675896	0.0272182	0.912,0.824,0.871	0.994,0.989,0.938	-0.105
ENSG00000114867.20_3	EIF4G1	chr3	+	184035504	184035604	184032951	184033333	184038417	184038510	0.0011772	0.0368955	0.744,0.253,0.0	1.0,1.0,1.0	-0.668
ENSG00000198400.11_2	NTRK1	chr1	+	156843424	156843751	156838296	156838439	156844362	156844418	0.00120052	0.0372437	1.0,NA,1.0	0.878,1.0,0.8	0.107
ENSG00000117016.9_2	RIMS3	chr1	-	41113339	41113514	41101587	41101729	41131065	41131329	0.00135371	0.0390797	1.0,1.0,NA	0.667,0.5,1.0	0.278
ENSG00000131263.12_2	RLIM	chrX	-	73832416	73832478	73815643	73815835	73834256	73834452	0.000739106	0.0287636	0.298,0.317,0.262	0.193,0.221,0.221	0.081
ENSG00000197779.13_2	ZNF81	chrX	+	47702048	47702167	47696344	47696406	47705503	47705720	0.000419008	0.0206131	0.499,0.441,0.503	0.776,0.666,0.758	-0.252
ENSG00000136527.17_2	TRA2B	chr3	-	185649364	185649640	185643251	185643414	185655612	185655817	0.000104734	0.0100828	0.183,0.438,0.367	0.549,0.785,0.805	-0.384
ENSG00000136527.17_2	TRA2B	chr3	-	185649364	185649640	185644388	185644522	185655612	185655817	2.07245e-05	0.00572932	0.043,0.047,0.052	0.156,0.11,0.185	-0.103
ENSG00000186038.9_3	HTR3E	chr3	+	183819272	183819317	183817966	183818439	183821969	183822079	3.32614e-06	0.00417616	0.494,0.515,0.542	0.725,0.7,0.749	-0.208
ENSG00000186038.9_3	HTR3E	chr3	+	183819272	183819317	183817966	183818439	183822574	183822744	0.0010436	0.0347966	0.493,0.288,0.531	0.738,0.624,0.788	-0.279
ENSG00000186038.9_3	HTR3E	chr3	+	183819272	183819317	183817966	183818439	183823552	183823757	6.07589e-05	0.00826756	0.694,0.582,0.694	0.928,0.897,0.89	-0.248
ENSG00000174775.16_2	HRAS	chr11	-	533276	533358	532241	532755	533452	533595	0.000148138	0.011691	0.111,0.107,0.177	0.382,0.264,0.418	-0.223
ENSG00000074370.17_2	ATP2A3	chr17	-	3831274	3831332	3828584	3828735	3831520	3831621	0.000120401	0.0107425	0.22,0.385,0.514	0.077,0.054,0.0	0.329
ENSG00000074370.17_2	ATP2A3	chr17	-	3831274	3831332	3828639	3828732	3831533	3831621	0.00016619	0.0123983	1.0,1.0,NA	0.066,0.049,0.209	0.892
ENSG00000058063.15_3	ATP11B	chr3	+	182620268	182620354	182616394	182616560	182623581	182623707	0.00124729	0.037854	0.081,0.0,0.0	1.0,1.0,NA	-0.973
ENSG00000135127.11_3	BICDL1	chr12	+	120510314	120510533	120509425	120509605	120518690	120518821	0.00144237	0.0405022	0.789,0.778,0.854	0.896,0.89,0.905	-0.09
ENSG00000015475.18_2	BID	chr22	-	18226568	18226779	18222114	18222254	18257146	18257261	0.000658974	0.0268153	0.7,0.714,0.694	0.775,0.783,0.76	-0.07
ENSG00000136521.12_3	NDUFB5	chr3	+	179333770	179333837	179322596	179322727	179334770	179334832	0.00221797	0.0498461	0.559,0.497,0.541	0.605,0.61,0.613	-0.077
ENSG00000136521.12_3	NDUFB5	chr3	+	179333772	179333837	179322588	179322727	179334770	179334832	0.00199904	0.0475102	0.552,0.492,0.532	0.594,0.605,0.603	-0.075
ENSG00000077044.10_3	DGKD	chr2	+	234377068	234377199	234375731	234375849	234378016	234380742	0.000226486	0.0148727	0.958,0.975,0.952	0.769,0.886,0.685	0.182
ENSG00000144120.12_2	TMEM177	chr2	+	120438407	120438699	120436778	120436852	120443233	120444083	0.0016309	0.0431481	0.94,0.98,0.888	0.682,0.767,0.692	0.222
ENSG00000123352.17_3	SPATS2	chr12	+	49780836	49780920	49761247	49761370	49854552	49854820	5.48583e-05	0.00793003	0.069,0.078,0.086	0.007,0.022,0.013	0.064
ENSG00000068885.14_3	IFT80	chr3	-	160109333	160109431	160095217	160095328	160116933	160116997	0.000559922	0.0245049	0.37,0.37,0.37	0.626,0.779,0.746	-0.347
ENSG00000068885.14_3	IFT80	chr3	-	160109333	160109431	160101224	160102434	160116933	160116997	0.000504124	0.0229251	0.091,0.072,0.099	0.206,0.196,0.131	-0.09
ENSG00000166295.8_2	ANAPC16	chr10	+	73979811	73980137	73975757	73975896	73990123	73990198	0.00131569	0.0387138	0.332,0.292,0.337	0.261,0.245,0.238	0.072
ENSG00000100890.15_3	KIAA0391	chr14	+	35592710	35593437	35591964	35592116	35595940	35595988	0.00211369	0.0488165	0.929,0.879,0.881	0.754,0.804,0.609	0.174
ENSG00000163660.11_2	CCNL1	chr3	-	156869517	156869719	156868070	156868170	156869965	156870030	0.00191975	0.0466784	0.079,0.093,0.12	0.176,0.173,0.127	-0.061
ENSG00000163660.11_2	CCNL1	chr3	-	156874795	156874872	156870824	156870945	156876654	156876764	0.000757902	0.0291429	0.275,0.277,0.339	0.38,0.385,0.367	-0.08
ENSG00000136522.13_2	MRPL47	chr3	-	179320439	179320525	179319517	179319578	179322314	179322428	0.00113014	0.0363541	0.943,0.915,0.901	0.81,0.855,0.748	0.115
ENSG00000259349.1_2	RP11-15E18.1	chr17	+	58604377	58604448	58603653	58603862	58628097	58628127	0.00156357	0.0421362	1.0,1.0,1.0	0.181,0.0,0.0	0.94
ENSG00000197953.5_2	AADACL2	chr3	+	151458433	151458656	151451714	151451961	151461880	151461950	0.000185496	0.0133049	1.0,1.0,NA	0.758,0.75,0.429	0.354
ENSG00000173915.14_3	USMG5	chr10	-	105153955	105154151	105152127	105152223	105155502	105155780	0.000367112	0.0191369	0.176,0.08,0.083	0.349,0.22,0.209	-0.146
ENSG00000173915.14_3	USMG5	chr10	-	105155502	105155789	105152127	105152223	105156165	105156198	6.3257e-05	0.00838248	0.172,0.159,0.17	0.057,0.073,0.1	0.09
ENSG00000186409.14_3	CCDC30	chr1	+	42934330	42934389	42929096	42929328	42938792	42939056	0.00185458	0.0459024	0.0,0.0,NA	0.26,0.319,0.0	-0.193
ENSG00000156976.16_3	EIF4A2	chr3	+	186506098	186506205	186505591	186505671	186506913	186507670	0.00060042	0.0253768	0.122,0.154,0.269	0.045,0.048,0.131	0.107
ENSG00000158234.12_3	FAIM	chr3	+	138329445	138329879	138327447	138327779	138340248	138340381	0.000586551	0.0250925	0.06,0.057,0.038	0.123,0.137,0.092	-0.066
ENSG00000158234.12_3	FAIM	chr3	+	138338552	138338612	138329445	138329879	138340248	138340381	0.000141004	0.0114235	0.0,0.0,0.0	0.134,0.032,0.097	-0.088
ENSG00000087087.18_3	SRRT	chr7	+	100478316	100478390	100473193	100473333	100478905	100479034	8.68035e-05	0.00938473	0.025,0.02,0.029	0.078,0.061,0.135	-0.067
ENSG00000087087.18_3	SRRT	chr7	+	100480385	100480711	100479673	100479862	100481690	100481860	0.000522782	0.0234823	0.032,0.045,0.049	0.102,0.099,0.208	-0.094
ENSG00000177830.17_3	CHID1	chr11	-	893426	893519	884067	884169	899339	899401	2.0477e-05	0.00570663	0.905,0.919,0.913	0.963,0.975,0.963	-0.055
ENSG00000158092.6_3	NCK1	chr3	+	136586272	136586367	136581083	136581195	136646825	136647069	0.000929374	0.0325809	0.122,0.099,0.106	0.054,0.041,0.022	0.07
ENSG00000106012.17_2	IQCE	chr7	+	2608587	2608633	2598685	2598851	2611159	2611288	0.00193855	0.04686	0.929,0.911,0.846	0.785,0.802,0.647	0.151
ENSG00000248243.1_2	LINC02014	chr3	-	129810619	129810710	129809544	129809963	129812990	129813147	0.00154341	0.0417632	1.0,1.0,1.0	0.854,0.727,1.0	0.14
ENSG00000196388.8_2	INCA1	chr17	-	4899100	4899225	4897688	4897770	4900790	4900905	0.000285514	0.0167345	0.0,NA,0.0	0.318,0.345,0.283	-0.315
ENSG00000251474.6_2	RPL32P3	chr3	-	129115059	129115263	129112477	129112638	129115882	129115983	0.000434649	0.0209356	0.743,0.773,0.826	0.957,0.899,0.968	-0.161
ENSG00000196597.11_2	ZNF782	chr9	-	99614228	99614287	99589361	99589463	99616369	99616465	0.00207212	0.048307	0.474,0.533,0.678	1.0,0.785,1.0	-0.367
ENSG00000263072.6_2	ZNF213-AS1	chr16	-	3182850	3182943	3181747	3182104	3184634	3184870	0.000366948	0.0191369	0.556,0.461,0.545	0.807,0.79,1.0	-0.345
ENSG00000263072.6_2	ZNF213-AS1	chr16	-	3182850	3182946	3181903	3182104	3184634	3184870	0.000280366	0.0165666	0.542,0.47,0.542	0.805,0.792,1.0	-0.348
ENSG00000159685.10_3	CHCHD6	chr3	+	126499182	126499273	126451920	126452065	126571489	126571573	0.000557462	0.0244341	0.023,0.04,0.028	0.076,0.079,0.115	-0.06
ENSG00000133106.14_3	EPSTI1	chr13	-	43493435	43493468	43491676	43491760	43500471	43500565	0.000700129	0.0278832	0.0,0.0,0.0	0.212,0.175,0.023	-0.137
ENSG00000173175.14_3	ADCY5	chr3	-	123022913	123023030	123021901	123022066	123033081	123033169	9.34254e-05	0.00966353	0.266,0.449,0.499	0.9,1.0,0.954	-0.547
ENSG00000260528.4_2	FAM157C	chr16	+	90177779	90177845	90172868	90173113	90182695	90182891	0.000597505	0.0253368	1.0,1.0,1.0	0.749,0.213,0.253	0.595
ENSG00000174827.13_2	PDZK1	chr1	+	145752427	145752564	145748337	145748587	145753954	145754150	0.00213203	0.049048	1.0,1.0,1.0	0.859,0.925,1.0	0.072
ENSG00000164221.12_3	CCDC112	chr5	-	114605399	114605495	114604578	114604697	114606909	114607323	0.000633705	0.0262477	0.509,0.587,0.618	0.737,0.721,0.692	-0.145
ENSG00000179950.13_2	PUF60	chr8	-	144906482	144906566	144903987	144904083	144911449	144911469	0.000158219	0.0120915	0.701,0.704,0.654	0.858,0.798,0.881	-0.159
ENSG00000179950.13_2	PUF60	chr8	-	144906482	144906569	144903987	144904083	144911449	144911485	0.000125557	0.0109117	0.785,0.795,0.761	0.91,0.865,0.924	-0.119
ENSG00000185565.11_3	LSAMP	chr3	-	115553408	115553444	115535460	115535493	115560691	115560840	0.000803645	0.0300101	1.0,1.0,1.0	0.839,0.185,0.614	0.454
ENSG00000109180.14_3	OCIAD1	chr4	+	48853822	48854037	48850415	48850463	48859229	48859382	1.92686e-05	0.00569689	0.5,0.529,0.429	0.0,0.0,0.0	0.486
ENSG00000188677.14_3	PARVB	chr22	+	44435715	44435837	44422183	44422256	44489807	44489897	0.000141859	0.0114464	0.404,0.394,0.276	0.171,0.137,0.143	0.208
ENSG00000088325.15_2	TPX2	chr20	+	30330343	30330450	30327073	30327424	30345209	30345385	0.000152955	0.011909	0.942,0.939,0.943	0.912,0.887,0.803	0.074
ENSG00000006611.15_2	USH1C	chr11	-	17526193	17526244	17523485	17523527	17538947	17539021	0.000376633	0.0194409	0.0,0.0,NA	0.13,0.18,NA	-0.155
ENSG00000006611.15_2	USH1C	chr11	-	17533448	17533601	17523485	17523527	17538947	17539021	0.000513798	0.0232046	0.0,0.0,NA	0.074,0.111,1.0	-0.395
ENSG00000006611.15_2	USH1C	chr11	-	17544757	17544814	17544330	17544473	17544965	17545025	0.00145438	0.0406486	1.0,1.0,NA	0.921,0.78,1.0	0.1
ENSG00000196428.12_2	TSC22D2	chr3	+	150155984	150156141	150128965	150129095	150174862	150174914	0.000140198	0.011406	0.066,0.066,0.096	0.153,0.19,0.157	-0.091
ENSG00000266338.6_2	NBPF15	chr1	+	148566781	148566880	148560890	148561115	148568735	148568826	0.00080646	0.030061	0.628,0.564,0.687	0.892,0.878,0.732	-0.208
ENSG00000266338.6_2	NBPF15	chr1	+	148566849	148566880	148560842	148561115	148568735	148568877	0.000323713	0.0178039	0.369,0.436,0.565	0.743,0.77,0.718	-0.287
ENSG00000106723.16_2	SPIN1	chr9	+	91077410	91077664	91063855	91063904	91083286	91083392	0.000100836	0.00993221	0.822,0.827,0.868	0.916,0.932,0.908	-0.08
ENSG00000114021.11_2	NIT2	chr3	+	100058658	100058779	100053544	100053642	100067646	100067725	0.00172892	0.0444235	1.0,0.652,0.555	NA,0.0,0.0	0.736
ENSG00000170017.12_3	ALCAM	chr3	+	105270987	105271026	105268970	105269103	105271311	105271429	3.92268e-05	0.00721045	0.754,0.782,0.791	0.86,0.853,0.89	-0.092
ENSG00000204147.9_2	ASAH2B	chr10	+	52504887	52505034	52502674	52502770	52509102	52509162	0.00109944	0.0357235	0.846,0.792,0.765	1.0,0.931,1.0	-0.176
ENSG00000007392.16_3	LUC7L	chr16	-	258599	258663	258076	258187	270647	270746	2.91425e-08	0.00112619	0.064,0.06,0.057	0.232,0.226,0.2	-0.159
ENSG00000007392.16_3	LUC7L	chr16	-	278331	278401	277240	277335	279277	279373	0.000160859	0.0121522	0.131,0.153,0.179	0.443,0.404,0.694	-0.359
ENSG00000147687.18_3	TATDN1	chr8	-	125530982	125531122	125528127	125528271	125535177	125535243	0.000634585	0.02625	0.781,0.714,0.778	0.887,0.88,0.92	-0.138
ENSG00000147687.18_3	TATDN1	chr8	-	125531058	125531122	125528127	125528271	125535177	125535243	0.00181087	0.045386	0.915,0.866,0.914	0.962,0.942,0.981	-0.063
ENSG00000244509.3_2	APOBEC3C	chr22	+	39411599	39411756	39410087	39410384	39413770	39414050	3.58973e-05	0.00704177	1.0,1.0,1.0	0.895,0.963,0.956	0.062
ENSG00000196182.10_2	STK40	chr1	-	36833448	36833685	36828159	36828257	36851323	36851485	0.000934202	0.0327045	0.881,0.869,0.828	0.936,0.983,0.962	-0.101
ENSG00000196182.10_2	STK40	chr1	-	36833452	36833685	36828159	36828257	36851323	36851480	0.000978453	0.0335904	0.889,0.888,0.833	0.947,0.985,0.963	-0.095
ENSG00000115355.15_2	CCDC88A	chr2	-	55530204	55530288	55529007	55529208	55535944	55536159	0.00173785	0.0444597	0.543,0.449,0.422	0.673,0.582,0.679	-0.173
ENSG00000140992.18_3	PDPK1	chr16	+	2588619	2588772	2588021	2588137	2607703	2607964	0.00167401	0.0437791	0.093,0.116,0.064	0.018,0.035,0.047	0.058
ENSG00000140992.18_3	PDPK1	chr16	+	2616356	2616454	2587979	2588137	2627425	2627501	0.00153928	0.0417201	1.0,1.0,1.0	0.931,0.949,0.48	0.213
ENSG00000142765.17_3	SYTL1	chr1	+	27676462	27676623	27675966	27676256	27676879	27676976	2.99855e-06	0.00408977	0.753,0.703,0.779	0.907,0.918,0.908	-0.166
ENSG00000163684.11_3	RPP14	chr3	+	58296016	58296133	58291988	58292378	58296233	58296318	0.000948854	0.033029	0.621,0.629,0.713	0.497,0.419,0.531	0.172
ENSG00000163714.17_3	U2SURP	chr3	+	142773784	142773961	142772517	142772636	142775153	142775342	0.000159896	0.0121158	0.888,0.876,0.866	0.932,0.917,0.958	-0.059
ENSG00000163933.9_3	RFT1	chr3	-	53159924	53160010	53157739	53157856	53164353	53164427	0.000388139	0.0198237	0.96,0.978,0.961	0.882,0.902,0.909	0.069
ENSG00000163935.13_3	SFMBT1	chr3	-	53053045	53053138	53003116	53003274	53077151	53077270	0.000546725	0.0241737	0.0,0.07,0.0	0.285,0.375,0.375	-0.322
ENSG00000163935.13_3	SFMBT1	chr3	-	53077151	53077270	53003116	53003274	53078961	53079285	2.13664e-05	0.00573612	1.0,1.0,1.0	0.485,0.367,0.152	0.665
ENSG00000163935.13_3	SFMBT1	chr3	-	53077151	53077270	53053045	53053138	53080475	53080766	0.000644164	0.0265185	0.519,0.288,0.683	1.0,1.0,1.0	-0.503
ENSG00000141524.15_3	TMC6	chr17	-	76117636	76117792	76116257	76117245	76118685	76118829	0.000307059	0.0173695	0.93,0.898,0.919	0.866,0.854,0.847	0.06
ENSG00000114745.13_2	GORASP1	chr3	-	39144168	39144372	39142278	39142593	39148969	39149060	0.000892526	0.0318379	0.673,0.756,0.773	0.529,0.623,0.598	0.151
ENSG00000114745.13_2	GORASP1	chr3	-	39144183	39144372	39142513	39142593	39148969	39149126	0.00115743	0.0366741	0.108,0.083,0.179	0.036,0.054,0.013	0.089
ENSG00000178075.19_3	GRAMD1C	chr3	+	113594330	113594434	113588353	113588438	113601598	113601679	0.000921608	0.0324165	1.0,1.0,1.0	0.908,0.991,0.909	0.064
ENSG00000116353.15_2	MECR	chr1	-	29527885	29528030	29527027	29527101	29528454	29528557	0.00091116	0.0321955	0.037,0.05,0.037	0.086,0.076,0.163	-0.067
ENSG00000157224.15_3	CLDN12	chr7	+	90099204	90099267	90095723	90095827	90108541	90108588	0.00187069	0.0461239	0.0,0.0,NA	0.147,0.133,0.0	-0.093
ENSG00000171793.13_2	CTPS1	chr1	+	41473120	41473217	41471722	41471766	41474330	41474386	0.000240314	0.0153113	0.924,0.92,0.947	0.708,0.735,0.89	0.153
ENSG00000172053.17_1	QARS	chr3	-	49135424	49135525	49133369	49133512	49135624	49135691	0.0017472	0.0445268	0.832,0.802,0.832	0.869,0.938,0.941	-0.094
ENSG00000178467.17_3	P4HTM	chr3	+	49043209	49043300	49041530	49041693	49044119	49044587	0.000112287	0.0105033	1.0,1.0,1.0	0.784,0.585,0.784	0.282
ENSG00000114302.15_3	PRKAR2A	chr3	-	48789608	48789750	48784011	48789151	48793811	48793877	6.31046e-05	0.00838248	0.881,0.874,0.889	0.977,0.966,0.923	-0.074
ENSG00000282827.2_3	RP13-794C1.1	chr3	+	48502759	48502844	48502107	48502198	48505143	48505280	0.00139424	0.039705	0.007,0.021,0.014	0.035,0.171,0.139	-0.101
ENSG00000047849.21_3	MAP4	chr3	-	47960208	47960331	47957440	47958664	47963254	47963368	0.000897305	0.0319485	0.88,0.877,0.898	0.937,0.926,0.972	-0.06
ENSG00000152061.23_3	RABGAP1L	chr1	+	174957777	174957975	174951970	174952042	174958985	174959478	0.00058046	0.0249608	0.927,0.9,0.935	0.861,0.878,0.865	0.053
ENSG00000163812.13_3	ZDHHC3	chr3	-	44974398	44974482	44970797	44970928	44974609	44974691	5.63588e-05	0.00796466	0.174,0.193,0.212	0.116,0.125,0.09	0.083
ENSG00000181322.13_3	NME9	chr3	-	138023714	138023869	138022348	138022485	138024845	138024938	1.30752e-05	0.00513847	1.0,1.0,1.0	0.814,0.85,0.696	0.213
ENSG00000115020.16_3	PIKFYVE	chr2	+	209142260	209142432	209138307	209138457	209150449	209150524	0.00152345	0.0414694	0.649,0.578,0.574	0.785,0.706,0.781	-0.157
ENSG00000064666.14_3	CNN2	chr19	+	1036065	1036245	1032557	1032695	1036414	1036561	0.00154361	0.0417632	0.926,0.948,0.952	0.898,0.889,0.858	0.06
ENSG00000180438.15_3	TPRXL	chr3	+	14104878	14105008	14058900	14059165	14105519	14105712	0.00192821	0.0467781	1.0,1.0,NA	0.783,0.85,1.0	0.122
ENSG00000105976.14_3	MET	chr7	+	116364825	116364901	116339138	116340338	116371721	116371913	6.32899e-05	0.00838248	0.093,0.029,0.087	0.412,0.204,0.379	-0.262
ENSG00000133943.20_3	C14orf159	chr14	+	91614124	91614202	91581029	91581338	91623982	91624034	7.06127e-05	0.00877127	0.909,0.876,0.777	0.596,0.523,0.456	0.329
ENSG00000157036.12_3	EXOG	chr3	+	38540416	38540480	38539119	38539175	38542845	38542985	0.00195899	0.0470406	0.0,0.0,0.0	0.146,0.146,0.0	-0.097
ENSG00000157036.12_3	EXOG	chr3	+	38541171	38541238	38540416	38540480	38542845	38542985	0.00194012	0.0468788	1.0,1.0,1.0	0.628,0.844,NA	0.264
ENSG00000005187.11_3	ACSM3	chr16	+	20791118	20791229	20788694	20788902	20792035	20792179	0.00174127	0.0444748	0.0,0.0,NA	0.218,0.122,1.0	-0.447
ENSG00000177409.11_3	SAMD9L	chr7	-	92776195	92776459	92774697	92775353	92777506	92777658	0.00170722	0.0441006	NA,1.0,1.0	1.0,0.9,0.932	0.056
ENSG00000138613.13_3	APH1B	chr15	+	63579622	63579745	63578756	63578827	63594543	63594671	3.17899e-05	0.00674922	0.908,0.923,0.895	0.979,0.972,0.973	-0.066
ENSG00000173575.20_1	CHD2	chr15	+	93541378	93541491	93540482	93540633	93541728	93541851	0.000979748	0.033615	0.093,0.08,0.05	0.12,0.151,0.148	-0.065
ENSG00000165238.16_3	WNK2	chr9	+	96018580	96018736	96009824	96010116	96019229	96019421	5.34038e-05	0.00785694	0.925,0.922,0.958	1.0,1.0,1.0	-0.065
ENSG00000165238.16_3	WNK2	chr9	+	96061351	96061543	96060134	96060349	96070609	96070866	1.64994e-05	0.00531576	0.517,0.478,0.549	0.81,0.735,0.737	-0.246
ENSG00000165238.16_3	WNK2	chr9	+	96069058	96069103	96060134	96060349	96070609	96070866	8.56871e-05	0.00935735	0.265,0.276,0.277	0.541,0.442,0.39	-0.185
ENSG00000151092.16_2	NGLY1	chr3	-	25773809	25773974	25770623	25770809	25775362	25775473	6.36253e-05	0.00839166	0.833,0.846,0.825	0.893,0.906,0.918	-0.071
ENSG00000131374.14_3	TBC1D5	chr3	-	17603510	17603634	17560393	17560487	17627844	17628049	0.000966453	0.0333265	1.0,1.0,1.0	0.733,0.689,1.0	0.193
ENSG00000131374.14_3	TBC1D5	chr3	-	17617905	17618041	17560393	17560487	17627844	17627958	0.000334833	0.0181904	1.0,1.0,NA	0.336,0.288,1.0	0.459
ENSG00000154814.13_3	OXNAD1	chr3	+	16313651	16313828	16313165	16313229	16327848	16327955	0.000120821	0.0107665	0.082,0.067,0.047	0.174,0.163,0.16	-0.1
ENSG00000231793.5_2	DOC2GP	chr11	-	67382359	67382410	67380513	67380610	67382541	67382676	0.00115483	0.0366741	0.594,0.0,0.0	1.0,1.0,1.0	-0.802
ENSG00000188153.12_3	COL4A5	chrX	+	107917974	107917983	107911548	107911734	107920729	107920863	0.00118083	0.0369293	0.012,0.0,0.0	0.139,0.117,0.016	-0.087
ENSG00000206560.11_3	ANKRD28	chr3	-	15855746	15855816	15836729	15836813	15900883	15900976	0.00197639	0.0472708	0.272,0.328,0.302	0.427,0.432,0.337	-0.098
ENSG00000163939.18_3	PBRM1	chr3	-	52588739	52588895	52584762	52584833	52595782	52595984	6.54423e-06	0.00450126	0.904,0.918,0.907	0.989,0.975,0.985	-0.073
ENSG00000163939.18_3	PBRM1	chr3	-	52592264	52592429	52584762	52584833	52595782	52595984	1.09688e-05	0.00495001	0.694,0.723,0.718	0.966,0.905,0.95	-0.229
ENSG00000163939.18_3	PBRM1	chr3	-	52715719	52715836	52713598	52713739	52716107	52716249	0.00113197	0.0363927	0.148,0.083,0.174	0.293,0.298,0.279	-0.155
ENSG00000163517.14_3	HDAC11	chr3	+	13542212	13542289	13524963	13525064	13543370	13543433	0.000164585	0.0123262	0.667,0.652,0.794	0.924,0.902,0.923	-0.212
ENSG00000144560.14_3	VGLL4	chr3	-	11712735	11712868	11643306	11643496	11734518	11734637	1.24596e-05	0.00507526	1.0,1.0,1.0	0.778,0.836,0.63	0.252
ENSG00000172977.12_3	KAT5	chr11	+	65480818	65480974	65480392	65480529	65481063	65481135	0.000165949	0.0123883	0.255,0.224,0.264	0.343,0.373,0.431	-0.135
ENSG00000172366.19_3	MCRIP2	chr16	+	696471	696608	692119	692249	697416	697544	0.00130668	0.0386119	0.228,0.195,0.198	0.373,0.257,0.313	-0.107
ENSG00000198887.8_3	SMC5	chr9	+	72961520	72961565	72959059	72959185	72961981	72962077	2.17468e-05	0.00578251	0.617,0.592,0.443	0.914,0.883,0.915	-0.353
ENSG00000182973.18_3	CNOT10	chr3	+	32778901	32778982	32776291	32776468	32800949	32801063	0.000249157	0.015621	0.903,0.88,0.886	0.964,0.944,0.934	-0.058
ENSG00000124496.12_2	TRERF1	chr6	-	42231057	42231306	42227076	42227461	42232441	42232592	0.00212269	0.0489221	0.597,0.604,0.567	0.667,0.669,0.804	-0.124
ENSG00000173905.8_2	GOLIM4	chr3	-	167758573	167758657	167754623	167754782	167759179	167759262	1.98266e-05	0.00569689	0.178,0.21,0.232	0.419,0.565,0.513	-0.292
ENSG00000144034.14_2	TPRKB	chr2	-	73959710	73959827	73959032	73959412	73964428	73964462	0.000720787	0.0283169	0.91,0.886,0.859	0.982,0.952,1.0	-0.093
ENSG00000112081.16_2	SRSF3	chr6	+	36567597	36568053	36566625	36566760	36568928	36568967	4.78335e-06	0.00450126	0.027,0.018,0.026	0.214,0.143,0.313	-0.2
ENSG00000164120.13_2	HPGD	chr4	-	175414301	175414465	175411327	175413245	175416698	175416775	0.00190172	0.0464616	0.529,0.787,0.727	1.0,0.921,1.0	-0.293
ENSG00000144559.10_2	TAMM41	chr3	-	11849808	11850057	11849306	11849369	11850990	11851533	0.000138263	0.0113175	0.011,0.006,0.019	0.06,0.068,0.067	-0.053
ENSG00000144559.10_2	TAMM41	chr3	-	11868191	11868279	11858561	11858811	11871187	11871384	0.000114012	0.0105451	0.027,0.028,0.023	0.062,0.095,0.151	-0.077
ENSG00000144559.10_2	TAMM41	chr3	-	11874476	11874625	11871187	11871338	11880695	11880788	0.00159603	0.0426931	0.048,0.042,0.083	0.102,0.181,0.222	-0.111
ENSG00000180902.17_2	D2HGDH	chr2	+	242688279	242689344	242684123	242684292	242689565	242689709	0.000663049	0.0268962	0.127,0.114,0.172	0.402,0.235,0.388	-0.204
ENSG00000168397.16_3	ATG4B	chr2	+	242591298	242591389	242590678	242590750	242593960	242594062	0.000908486	0.0321453	0.162,0.168,0.131	0.475,0.576,0.287	-0.292
ENSG00000168397.16_3	ATG4B	chr2	+	242594685	242594758	242593960	242594062	242606059	242606253	0.000120459	0.0107425	0.946,0.926,0.916	0.992,0.976,0.991	-0.057
ENSG00000146205.13_3	ANO7	chr2	+	242135117	242135260	242130608	242130666	242138730	242138838	0.000197105	0.0138672	1.0,1.0,1.0	0.976,0.975,0.865	0.061
ENSG00000066135.12_2	KDM4A	chr1	+	44119333	44119470	44118976	44118984	44121261	44121437	1.12857e-05	0.00501299	0.075,0.049,0.068	0.224,0.182,0.168	-0.127
ENSG00000130294.15_2	KIF1A	chr2	-	241696735	241697011	241689845	241689964	241697776	241697914	3.40578e-06	0.00417616	0.232,0.245,0.243	0.149,0.155,0.182	0.078
ENSG00000132326.11_3	PER2	chr2	-	239169468	239169594	239168609	239168694	239170369	239170478	0.00027659	0.0164441	0.965,0.898,0.971	1.0,1.0,1.0	-0.055
ENSG00000132321.16_3	IQCA1	chr2	-	237327791	237327914	237308055	237308131	237349682	237349767	0.000277257	0.0164668	1.0,1.0,NA	0.916,0.909,0.902	0.091
ENSG00000248487.8_3	ABHD14A	chr3	+	52014408	52014644	52012274	52012390	52014851	52015212	0.000923398	0.0324401	0.907,0.826,0.91	0.992,0.944,1.0	-0.098
ENSG00000122126.15_3	OCRL	chrX	+	128691837	128691927	128691301	128691412	128692609	128692730	0.000856457	0.0310577	0.856,0.859,0.868	0.959,0.908,0.947	-0.077
ENSG00000067066.16_3	SP100	chr2	+	231314886	231314970	231314089	231314425	231325976	231326043	1.21221e-05	0.00506079	0.845,0.885,0.838	0.979,0.972,0.995	-0.126
ENSG00000100167.19_2	2023-09-03	chr22	+	42377648	42377840	42372813	42373078	42381987	42382116	0.000248579	0.0156029	1.0,1.0,1.0	0.955,0.941,0.727	0.126
ENSG00000100099.20_2	HPS4	chr22	-	26862016	26862070	26861420	26861517	26862191	26862228	2.31997e-06	0.00368439	0.343,0.385,0.339	0.156,0.175,0.17	0.189
ENSG00000100099.20_2	HPS4	chr22	-	26867178	26867354	26866684	26866888	26868267	26868384	0.000343029	0.0183349	0.346,0.391,0.362	0.805,0.552,0.615	-0.291
ENSG00000152952.11_2	PLOD2	chr3	-	145795648	145795711	145791073	145791139	145796902	145797044	0.0001809	0.0130879	0.702,0.762,0.793	0.917,0.958,0.892	-0.17
ENSG00000152952.11_2	PLOD2	chr3	-	145795648	145795711	145794568	145794682	145796902	145797044	2.78217e-05	0.00644477	0.321,0.329,0.27	0.425,0.428,0.454	-0.129
ENSG00000244754.8_3	N4BP2L2	chr13	-	33020495	33020617	33016524	33018263	33054726	33054775	0.00173801	0.0444597	0.145,0.22,0.151	0.037,0.065,0.088	0.109
ENSG00000244754.8_3	N4BP2L2	chr13	-	33052023	33052185	33016524	33018263	33052364	33052412	0.00109114	0.0355845	NA,1.0,1.0	0.765,0.652,0.714	0.29
ENSG00000244754.8_3	N4BP2L2	chr13	-	33052364	33052412	33052023	33052185	33054726	33054775	0.00017739	0.0129249	0.0,0.0,0.0	0.096,0.047,0.229	-0.124
ENSG00000135912.10_3	TTLL4	chr2	+	219592747	219592790	219591991	219592070	219601034	219601099	0.000397854	0.0200952	0.433,0.048,0.0	1.0,1.0,1.0	-0.84
ENSG00000168096.14_3	ANKS3	chr16	-	4776659	4776777	4774792	4774832	4776979	4777178	0.00192798	0.0467781	0.782,0.877,0.873	1.0,0.969,1.0	-0.146
ENSG00000168096.14_3	ANKS3	chr16	-	4776659	4776855	4774750	4774832	4776979	4777170	0.00151261	0.0413689	0.825,0.893,0.9	1.0,0.976,1.0	-0.119
ENSG00000047365.11_3	ARAP2	chr4	-	36020765	36020908	36014184	36014453	36047600	36047698	0.000885768	0.0317139	0.6,0.529,0.5	0.785,0.822,0.929	-0.302
ENSG00000135111.15_3	TBX3	chr12	-	115117717	115117777	115117309	115117456	115118683	115118951	6.99413e-05	0.0087282	0.524,0.502,0.639	0.318,0.316,0.406	0.208
ENSG00000134852.14_3	CLOCK	chr4	-	56352559	56352716	56348905	56348995	56355540	56355632	0.00131171	0.0386611	0.192,0.186,0.141	0.126,0.107,0.085	0.067
ENSG00000079308.16_3	TNS1	chr2	-	218677937	218678027	218677090	218677168	218678407	218678539	0.000650536	0.0266214	0.826,0.934,0.809	0.977,1.0,1.0	-0.136
ENSG00000079308.16_3	TNS1	chr2	-	218677937	218678030	218677090	218677168	218678407	218678539	0.000756655	0.0291155	0.906,0.958,0.915	0.984,1.0,1.0	-0.068
ENSG00000248751.6_3	RP1-130H16.18	chr22	-	30684694	30684765	30683361	30683549	30688761	30688840	0.000242538	0.0153605	1.0,1.0,1.0	0.832,0.952,0.822	0.131
ENSG00000185485.14_2	SDHAP1	chr3	-	195690170	195690292	195686791	195686957	195692299	195692413	0.00196315	0.0471111	0.767,0.796,0.729	0.873,0.923,0.829	-0.111
ENSG00000163449.10_2	TMEM169	chr2	+	216946869	216946955	216946617	216946698	216960560	216960957	0.000862311	0.031192	0.0,0.0,NA	0.134,0.15,0.553	-0.279
ENSG00000228775.7_2	WEE2-AS1	chr7	-	141437182	141437367	141427791	141427945	141437997	141438030	0.000309724	0.0174138	1.0,1.0,1.0	0.977,0.902,0.879	0.081
ENSG00000178568.14_3	ERBB4	chr2	-	212522674	212522719	212522321	212522553	212530047	212530079	0.000140738	0.0114179	0.14,0.159,0.135	0.004,0.016,0.048	0.122
ENSG00000206562.11_3	METTL6	chr3	-	15457004	15457090	15455880	15456421	15457278	15457367	0.000690836	0.0276365	1.0,1.0,1.0	0.881,0.894,1.0	0.075
ENSG00000127527.13_3	EPS15L1	chr19	-	16472589	16472795	16466049	16466662	16495939	16496022	0.000918556	0.0323289	0.494,0.466,0.434	0.584,0.548,0.527	-0.088
ENSG00000127527.13_3	EPS15L1	chr19	-	16487932	16488065	16466049	16466662	16495939	16496022	5.24407e-05	0.00779409	0.425,0.37,0.461	0.648,0.573,0.61	-0.192
ENSG00000231851.5_2	UTAT33	chr2	-	105714656	105714720	105713509	105713856	105719293	105719402	5.64718e-05	0.00796466	1.0,1.0,NA	0.766,0.714,0.781	0.246
ENSG00000231851.5_2	UTAT33	chr2	-	105715705	105715758	105714656	105714720	105719293	105719402	0.000546297	0.0241732	0.0,0.0,NA	0.047,0.028,0.083	-0.053
ENSG00000197763.14_3	TXNRD3	chr3	-	126334197	126334305	126329879	126329975	126340584	126340741	3.56859e-05	0.00704177	0.715,0.706,0.715	0.857,0.89,0.88	-0.164
ENSG00000074582.12_2	BCS1L	chr2	+	219524759	219524968	219524457	219524466	219525661	219526030	0.000101597	0.00997329	0.357,0.304,0.312	0.156,0.152,0.209	0.152
ENSG00000074582.12_2	BCS1L	chr2	+	219524759	219524968	219524457	219524466	219526128	219526268	0.00101423	0.0342407	0.959,0.936,0.957	0.389,0.742,0.8	0.307
ENSG00000280989.1_2	LINC00581	chr6	-	21490438	21490529	21486291	21486760	21502672	21502742	0.00219616	0.049602	0.437,0.547,0.547	0.375,0.275,0.283	0.199
ENSG00000054282.15_2	SDCCAG8	chr1	+	243456392	243456521	243449573	243449699	243468014	243468079	0.00178579	0.0450612	0.806,0.831,0.855	0.936,0.887,0.901	-0.077
ENSG00000196652.11_2	ZKSCAN5	chr7	+	99117449	99117532	99110075	99110214	99123435	99124041	0.000230041	0.0149492	0.49,0.504,0.556	0.662,0.726,0.715	-0.184
ENSG00000111077.17_2	TNS2	chr12	+	53448053	53448225	53447748	53447798	53448969	53449020	5.54119e-05	0.00795233	0.655,0.6,0.889	1.0,0.996,1.0	-0.284
ENSG00000111077.17_2	TNS2	chr12	+	53453950	53454042	53452830	53453755	53454188	53454339	7.13334e-05	0.00881652	1.0,1.0,1.0	0.792,0.896,0.644	0.223
ENSG00000157216.15_2	SSBP3	chr1	-	54723741	54723822	54717466	54717533	54747110	54747200	0.00020107	0.0140252	0.864,0.797,0.81	0.971,0.933,0.957	-0.13
ENSG00000173442.12_2	EHBP1L1	chr11	+	65349009	65349487	65348681	65348844	65351711	65351869	7.40657e-05	0.0088725	1.0,1.0,1.0	0.944,0.957,0.94	0.053
ENSG00000113790.10_3	EHHADH	chr3	-	184944615	184944646	184935981	184936028	184953077	184953250	0.00208858	0.0484562	0.405,0.29,0.214	0.059,0.0,0.0	0.283
ENSG00000151849.14_2	CENPJ	chr13	-	25460371	25460523	25459743	25459808	25463453	25463538	4.05074e-06	0.00444376	0.135,0.116,0.118	0.405,0.429,0.5	-0.322
ENSG00000151849.14_2	CENPJ	chr13	-	25460372	25460523	25459743	25459808	25463453	25463493	1.56574e-05	0.00531576	0.098,0.074,0.088	0.389,0.273,0.429	-0.277
ENSG00000184154.13_3	LRTOMT	chr11	+	71800074	71800211	71799342	71799426	71804541	71804736	0.00219432	0.0495798	0.892,0.814,0.915	0.974,0.947,1.0	-0.1
ENSG00000101294.16_3	HM13	chr20	+	30154012	30154098	30149436	30149539	30156922	30156977	8.5892e-05	0.00935876	0.881,0.829,0.874	0.948,0.96,0.941	-0.088
ENSG00000101294.16_3	HM13	chr20	+	30155880	30156027	30149436	30149539	30156922	30159409	0.00168217	0.0438098	0.072,0.028,0.074	0.164,0.2,0.32	-0.17
ENSG00000101294.16_3	HM13	chr20	+	30155880	30156083	30149436	30149539	30156922	30157370	0.00032006	0.0176693	0.1,0.046,0.137	0.333,0.243,0.443	-0.245
ENSG00000197555.9_3	SIPA1L1	chr14	+	71867510	71867635	71788107	71788248	71880664	71880731	0.000299554	0.0171597	1.0,1.0,NA	0.223,0.149,1.0	0.543
ENSG00000168385.17_3	2023-09-02	chr2	+	242255836	242255955	242254769	242255025	242256913	242257014	0.00109785	0.0356969	0.931,0.914,0.942	1.0,1.0,1.0	-0.071
ENSG00000155066.15_2	PROM2	chr2	+	95942341	95942405	95941974	95942095	95942719	95942809	0.000562187	0.0245681	0.962,0.98,0.959	0.915,0.901,0.842	0.081
ENSG00000155066.15_2	PROM2	chr2	+	95950716	95950863	95947889	95947974	95951386	95951458	1.33349e-05	0.00520342	0.908,0.854,0.88	0.974,0.956,0.968	-0.085
ENSG00000003436.15_2	TFPI	chr2	-	188385268	188385340	188378342	188378373	188394090	188394212	0.00126915	0.0381662	0.913,1.0,1.0	0.789,0.807,0.789	0.176
ENSG00000175105.6_3	ZNF654	chr3	+	88177958	88178161	88175283	88175419	88178836	88178976	0.000341789	0.0183278	0.878,0.917,0.805	1.0,0.982,0.967	-0.116
ENSG00000116679.15_2	IVNS1ABP	chr1	-	185275616	185275757	185274667	185274775	185276145	185276271	0.000463355	0.02181	0.071,0.082,0.138	0.217,0.177,0.341	-0.148
ENSG00000155542.11_3	SETD9	chr5	+	56206868	56206938	56205913	56206221	56208837	56208961	3.68761e-05	0.00709918	0.499,0.441,0.385	0.103,0.135,0.0	0.362
ENSG00000136238.17_2	RAC1	chr7	+	6438292	6438349	6431554	6431672	6439756	6439819	4.5949e-05	0.00760246	0.24,0.248,0.218	0.172,0.155,0.132	0.082
ENSG00000079156.16_2	OSBPL6	chr2	+	179188903	179188996	179170756	179171013	179192982	179193105	0.00164484	0.0433192	0.868,0.607,0.581	1.0,0.921,1.0	-0.288
ENSG00000066322.14_3	ELOVL1	chr1	-	43831938	43832082	43831234	43831294	43833156	43833409	4.95736e-05	0.00769373	0.143,0.11,0.098	0.265,0.251,0.29	-0.152
ENSG00000066322.14_3	ELOVL1	chr1	-	43831938	43832087	43831234	43831294	43833156	43833409	3.69992e-05	0.00709918	0.141,0.111,0.098	0.265,0.256,0.279	-0.15
ENSG00000047188.15_2	YTHDC2	chr5	+	112860677	112860874	112850968	112851059	112868575	112868742	5.41335e-05	0.00789417	0.834,0.829,0.85	0.6,0.664,0.458	0.264
ENSG00000047188.15_2	YTHDC2	chr5	+	112862282	112862482	112850968	112851059	112868575	112868742	0.00014188	0.0114464	0.856,0.848,0.876	0.692,0.712,0.519	0.219
ENSG00000166912.16_2	MTMR10	chr15	-	31258077	31258243	31253083	31253276	31260122	31260213	0.00164522	0.0433193	0.149,0.086,0.15	0.222,0.215,0.253	-0.102
ENSG00000010165.19_3	METTL13	chr1	+	171759591	171759756	171756874	171757070	171761156	171761375	0.00174723	0.0445268	0.897,0.928,0.94	0.837,0.872,0.842	0.071
ENSG00000123600.19_3	METTL8	chr2	-	172182551	172182658	172182350	172182416	172187068	172187126	2.64815e-05	0.00635753	0.972,0.974,0.977	0.901,0.933,0.893	0.065
ENSG00000071909.18_3	MYO3B	chr2	+	171071238	171071338	171070888	171070993	171073828	171073905	0.00169286	0.0438959	0.924,0.368,0.913	1.0,1.0,1.0	-0.265
ENSG00000147996.12	CBWD5	chr9	-	70488819	70488917	70486792	70486879	70496973	70497240	0.00119761	0.0372033	1.0,1.0,1.0	0.0,0.595,0.19	0.738
ENSG00000106829.18_3	TLE4	chr9	+	82242288	82242363	82227570	82227633	82267504	82267544	0.00162428	0.0430713	0.805,0.698,0.798	0.875,0.872,0.923	-0.123
ENSG00000106829.18_3	TLE4	chr9	+	82242288	82242363	82227570	82227633	82267507	82267709	7.77256e-05	0.00902114	0.915,0.883,0.908	0.958,0.97,0.968	-0.063
ENSG00000002016.17_3	RAD52	chr12	-	1023576	1023698	1023059	1023287	1025509	1025649	1.58584e-05	0.00531576	0.686,0.708,0.658	0.976,0.957,0.906	-0.262
ENSG00000002016.17_3	RAD52	chr12	-	1023596	1023698	1023057	1023287	1025509	1025649	3.87927e-05	0.00721045	0.828,0.836,0.784	0.99,0.973,0.941	-0.152
ENSG00000141127.14_3	PRPSAP2	chr17	+	18762652	18762788	18759693	18759742	18768781	18768877	2.41736e-05	0.00607921	0.646,0.692,0.695	0.214,0.28,0.374	0.388
ENSG00000141127.14_3	PRPSAP2	chr17	+	18768781	18768877	18761408	18761574	18769114	18769213	8.83519e-05	0.00942978	0.661,0.692,0.705	0.79,0.831,0.89	-0.151
ENSG00000196151.10_2	WDSUB1	chr2	-	160116320	160116354	160112706	160112886	160132056	160132149	0.0009847	0.0337051	0.138,0.097,0.167	0.365,0.446,0.446	-0.285
ENSG00000235531.9_3	MSC-AS1	chr8	+	72885772	72885894	72877643	72877769	72914476	72914629	0.00220371	0.0496854	1.0,NA,1.0	0.925,1.0,0.827	0.083
ENSG00000155330.9_2	C16orf87	chr16	-	46843514	46843697	46836005	46836982	46858297	46858394	0.00213872	0.0491205	0.842,0.868,0.849	0.76,0.798,0.817	0.061
ENSG00000087053.18_2	MTMR2	chr11	-	95615537	95615660	95598789	95598840	95621319	95621425	5.60887e-08	0.00130051	0.152,0.151,0.136	0.283,0.274,0.288	-0.135
ENSG00000087053.18_2	MTMR2	chr11	-	95615537	95615660	95599566	95599650	95621319	95621425	1.64477e-05	0.00531576	0.788,0.796,0.697	0.956,0.974,0.957	-0.202
ENSG00000087053.18_2	MTMR2	chr11	-	95620775	95620848	95598603	95598840	95621319	95621425	3.41999e-07	0.00185213	0.183,0.18,0.199	0.319,0.305,0.338	-0.133
ENSG00000087053.18_2	MTMR2	chr11	-	95620775	95620848	95599566	95599650	95621319	95621425	6.20497e-06	0.00450126	0.853,0.836,0.849	0.967,0.977,0.979	-0.128
ENSG00000087053.18_2	MTMR2	chr11	-	95620775	95620923	95598764	95598840	95621319	95621425	1.46791e-06	0.0029856	0.056,0.062,0.063	0.126,0.112,0.117	-0.058
ENSG00000087053.18_2	MTMR2	chr11	-	95620775	95620923	95615537	95615660	95621319	95621425	0.000922336	0.0324224	0.071,0.052,0.063	0.147,0.095,0.139	-0.065
ENSG00000115221.10_2	ITGB6	chr2	-	161055689	161055769	161052726	161052931	161056513	161056589	3.32563e-05	0.0068658	0.691,0.639,0.629	0.882,0.845,0.896	-0.221
ENSG00000144228.8_3	SPOPL	chr2	+	139312008	139312105	139310123	139310251	139316591	139316769	0.000349165	0.0185613	0.073,0.051,0.062	0.105,0.128,0.15	-0.066
ENSG00000124120.10_2	TTPAL	chr20	+	43107263	43107287	43104527	43104631	43108624	43109084	0.000534895	0.0238599	0.163,0.147,0.24	0.082,0.068,0.017	0.128
ENSG00000082258.12_2	CCNT2	chr2	+	135703458	135703545	135700181	135700244	135703670	135703716	2.94516e-05	0.00660014	0.064,0.073,0.078	0.018,0.028,0.016	0.051
ENSG00000204580.13_3	DDR1	chr6	+	30851834	30851922	30850957	30851018	30852314	30852487	0.000317235	0.0175552	1.0,1.0,1.0	0.964,0.931,0.786	0.106
ENSG00000166840.13_3	GLYATL1	chr11	+	58714518	58714541	58711015	58711139	58715330	58715438	0.00147192	0.0408238	1.0,1.0,NA	0.95,0.911,0.0	0.38
ENSG00000166840.13_3	GLYATL1	chr11	+	58714518	58714638	58710784	58711139	58715330	58715422	0.0021138	0.0488165	1.0,1.0,1.0	0.989,0.982,0.836	0.064
ENSG00000153827.13_3	TRIP12	chr2	-	230725121	230725247	230723487	230724290	230744697	230744844	2.76911e-06	0.00396335	0.536,0.546,0.517	0.63,0.645,0.65	-0.109
ENSG00000198133.8_3	TMEM229B	chr14	-	67970203	67970268	67953716	67953889	67982161	67982188	0.000791254	0.0298072	0.0,0.0,NA	0.12,0.239,0.476	-0.278
ENSG00000064042.17_3	LIMCH1	chr4	+	41678395	41678479	41673570	41673611	41682971	41683076	5.85565e-05	0.00811679	1.0,1.0,1.0	0.803,0.914,0.873	0.137
ENSG00000072135.12_3	PTPN18	chr2	+	131116805	131116882	131116436	131116548	131117180	131117219	0.0018356	0.045662	0.899,0.838,0.899	0.996,0.952,0.983	-0.098
ENSG00000072135.12_3	PTPN18	chr2	+	131116969	131117065	131116436	131116548	131117180	131117219	0.00142868	0.0402899	0.925,0.885,0.905	0.997,0.964,0.985	-0.077
ENSG00000135049.15_3	AGTPBP1	chr9	-	88293249	88293313	88292350	88292497	88307603	88307695	0.000253095	0.0157298	0.925,0.846,0.925	0.984,1.0,1.0	-0.096
ENSG00000135049.15_3	AGTPBP1	chr9	-	88296182	88296250	88292350	88292497	88307603	88307695	9.54002e-05	0.0096865	0.928,0.878,0.937	0.989,1.0,1.0	-0.082
ENSG00000136699.19_3	SMPD4	chr2	-	130917085	130917207	130914823	130914969	130918758	130918845	0.000235957	0.01514	0.023,0.013,0.009	0.108,0.095,0.047	-0.068
ENSG00000251022.6_3	THAP9-AS1	chr4	-	83819141	83819215	83814161	83816000	83821229	83821376	0.0020259	0.0477763	0.62,0.67,0.635	0.783,0.738,0.71	-0.102
ENSG00000251022.6_3	THAP9-AS1	chr4	-	83819141	83819215	83816843	83816927	83821229	83821376	0.00131172	0.0386611	0.798,0.83,0.804	0.862,0.907,0.932	-0.09
ENSG00000005893.15_2	LAMP2	chrX	-	119572930	119573148	119565102	119565317	119575584	119575749	0.00018831	0.0134099	0.589,0.498,0.569	0.433,0.373,0.426	0.141
ENSG00000088727.12_2	KIF9	chr3	-	47323629	47323875	47318771	47318869	47323984	47324067	2.15249e-05	0.00575212	0.169,0.144,0.125	0.011,0.04,0.045	0.114
ENSG00000162496.8_2	DHRS3	chr1	-	12638745	12638984	12632755	12632881	12640550	12640694	0.00159786	0.0427225	0.953,0.91,0.9	0.992,0.969,1.0	-0.066
ENSG00000163932.13_3	PRKCD	chr3	+	53199119	53199231	53195214	53195444	53212419	53212553	0.00105053	0.0349272	0.606,0.514,0.604	0.403,0.43,0.466	0.142
ENSG00000131149.18_3	GSE1	chr16	+	85667519	85667738	85645014	85645137	85682157	85682357	0.00191352	0.0466022	0.897,0.899,0.841	0.82,0.824,0.768	0.075
ENSG00000134779.14_2	TPGS2	chr18	-	34385336	34385360	34380160	34380274	34387809	34387897	0.000266953	0.016212	0.827,0.851,0.893	0.971,0.938,0.978	-0.105
ENSG00000115107.19_2	STEAP3	chr2	+	119988195	119988610	119981406	119981464	120003064	120003564	0.000999603	0.0339629	0.225,0.222,0.35	0.367,0.442,0.598	-0.203
ENSG00000115107.19_2	STEAP3	chr2	+	119996938	119997006	119981406	119981464	120003064	120003564	0.00175398	0.0446095	0.066,0.076,0.099	0.111,0.173,0.178	-0.074
ENSG00000160796.16_2	NBEAL2	chr3	+	47033964	47034045	47033329	47033436	47035426	47035510	0.000447663	0.0213737	0.226,0.287,0.431	0.555,0.584,0.646	-0.28
ENSG00000216937.13_1	CCDC7	chr10	+	32983806	32983920	32974897	32975008	33015661	33015760	0.000471474	0.0220461	1.0,1.0,NA	0.216,0.155,0.452	0.726
ENSG00000216937.13_1	CCDC7	chr10	+	33000547	33000658	32974897	32975008	33015661	33015760	0.00133918	0.0389333	1.0,1.0,NA	0.488,0.748,0.357	0.469
ENSG00000108641.14_2	B9D1	chr17	-	19275427	19275537	19274548	19274946	19281171	19281203	0.000660051	0.0268268	0.0,0.0,NA	0.199,0.358,0.65	-0.402
ENSG00000128849.10_2	CGNL1	chr15	+	57698163	57698262	57694858	57694912	57699170	57699480	0.00043647	0.0209616	1.0,1.0,1.0	0.417,0.621,NA	0.481
ENSG00000152380.9_3	FAM151B	chr5	+	79790871	79791102	79783804	79783967	79795703	79795804	0.000602101	0.0254242	0.5,0.333,0.333	1.0,1.0,1.0	-0.611
ENSG00000230092.7_2	RP11-206L10.8	chr1	-	743953	744003	741178	741271	745446	745541	0.00017191	0.0126826	1.0,1.0,1.0	0.917,0.979,0.905	0.066
ENSG00000136068.14_2	FLNB	chr3	+	58117653	58117746	58116467	58116635	58118534	58118658	0.00048077	0.0223485	0.318,0.27,0.345	0.241,0.203,0.25	0.08
ENSG00000234492.4_2	RPL34-AS1	chr4	-	109529678	109529806	109523868	109524001	109541463	109541551	0.00108263	0.0354556	1.0,1.0,NA	0.772,0.785,1.0	0.148
ENSG00000178950.16_2	GAK	chr4	-	862326	862473	860743	861220	864498	864692	0.000157256	0.0120668	0.895,0.883,0.922	0.949,0.95,0.963	-0.054
ENSG00000026751.16_2	SLAMF7	chr1	+	160720093	160720213	160719610	160719883	160721134	160721238	0.000645199	0.0265185	NA,1.0,1.0	1.0,0.87,0.905	0.075
ENSG00000026751.16_2	SLAMF7	chr1	+	160720093	160720213	160719610	160719883	160721975	160722038	0.000581062	0.0249775	NA,1.0,1.0	0.518,0.417,0.644	0.474
ENSG00000074603.18_3	DPP8	chr15	-	65746600	65746753	65744297	65744440	65748562	65748709	0.000582371	0.0249818	0.813,0.819,0.796	0.865,0.894,0.947	-0.093
ENSG00000049323.15_2	LTBP1	chr2	+	33500031	33500157	33488360	33488459	33505105	33505225	0.00193314	0.0468244	1.0,1.0,1.0	0.724,0.926,NA	0.175
ENSG00000163875.15_2	MEAF6	chr1	-	37962147	37962205	37961474	37961519	37967404	37967597	0.00120292	0.0372798	0.127,0.105,0.107	0.02,0.066,0.022	0.077
ENSG00000225484.6_3	NUTM2B-AS1	chr10	-	81568514	81568588	81565794	81565878	81574368	81574400	0.000136165	0.0112713	0.854,0.859,0.799	0.97,0.935,0.957	-0.117
ENSG00000225484.6_3	NUTM2B-AS1	chr10	-	81568518	81568719	81565794	81565878	81574368	81574472	0.000651892	0.0266473	0.489,0.511,0.381	0.831,0.652,0.821	-0.308
ENSG00000133812.15_3	SBF2	chr11	-	9849672	9849768	9838386	9838571	9850902	9851043	3.58382e-05	0.00704177	0.228,0.258,0.258	0.104,0.12,0.06	0.153
ENSG00000160712.12_2	IL6R	chr1	+	154408444	154408586	154407465	154407632	154417522	154417570	0.00101759	0.0343142	0.882,0.917,0.9	0.968,1.0,1.0	-0.09
ENSG00000171208.9_2	NETO2	chr16	-	47120136	47120250	47111613	47117712	47143393	47143622	2.74284e-06	0.00396335	0.765,0.773,0.773	0.908,0.898,0.899	-0.131
ENSG00000109654.14_3	TRIM2	chr4	+	154215456	154215637	154197044	154197282	154216464	154217188	3.67369e-05	0.00709837	0.909,0.924,0.945	1.0,0.986,0.99	-0.066
ENSG00000085760.14_2	MTIF2	chr2	-	55481176	55481337	55476530	55476670	55489451	55489563	0.00165296	0.0434473	0.593,0.534,0.63	1.0,0.667,1.0	-0.303
ENSG00000085760.14_2	MTIF2	chr2	-	55493516	55493654	55490776	55491001	55494704	55494771	0.000341398	0.0183278	0.072,0.083,0.071	0.11,0.124,0.166	-0.058
ENSG00000116604.17_3	MEF2D	chr1	-	156446285	156446306	156444899	156445029	156446803	156446994	0.000904223	0.0320579	0.426,0.502,0.618	0.295,0.308,0.411	0.177
ENSG00000048991.16_2	R3HDM1	chr2	+	136374237	136374327	136289082	136289203	136379063	136379178	0.00117539	0.0368785	0.877,0.971,0.894	1.0,1.0,1.0	-0.086
ENSG00000159658.10_2	EFCAB14	chr1	-	47154024	47154216	47152455	47152542	47155258	47155363	0.000960893	0.0332326	0.862,0.818,0.883	0.726,0.697,0.81	0.11
ENSG00000143442.21_3	POGZ	chr1	-	151384100	151384274	151381169	151381304	151384771	151384872	0.0010961	0.035665	0.923,0.911,0.952	0.991,1.0,0.957	-0.054
ENSG00000117360.12_2	PRPF3	chr1	+	150300015	150300111	150298208	150298339	150300778	150300925	9.78331e-06	0.00474564	0.092,0.072,0.084	0.249,0.177,0.225	-0.134
ENSG00000146433.8_2	TMEM181	chr6	+	159028275	159028375	159026298	159026379	159029364	159029495	7.44234e-05	0.0088725	0.933,0.956,0.916	1.0,0.995,1.0	-0.063
ENSG00000168591.15_3	TMUB2	chr17	+	42264984	42265111	42264416	42264477	42266389	42266956	0.000336192	0.0182033	0.47,0.448,0.343	0.852,0.848,0.654	-0.364
ENSG00000168591.15_3	TMUB2	chr17	+	42265043	42265111	42264629	42264768	42265274	42265377	0.00027606	0.0164294	1.0,0.975,1.0	0.917,0.907,0.913	0.079
ENSG00000168591.15_3	TMUB2	chr17	+	42265274	42265377	42264639	42265111	42266302	42266667	0.000370986	0.0192564	0.862,0.782,0.869	0.705,0.685,0.633	0.163
ENSG00000143951.15_3	WDPCP	chr2	-	63713675	63713720	63712050	63712121	63714580	63714628	0.000640559	0.0264183	0.88,0.872,0.85	1.0,0.968,1.0	-0.122
ENSG00000111907.20_3	TPD52L1	chr6	+	125578243	125578304	125569427	125569529	125583979	125584190	0.000207633	0.0142729	0.328,0.3,0.302	0.555,0.526,0.388	-0.18
ENSG00000197121.14_2	PGAP1	chr2	-	197786826	197786910	197784720	197784874	197791193	197791379	0.000450509	0.021458	0.142,0.144,0.063	0.019,0.03,0.035	0.088
ENSG00000059588.9_2	TARBP1	chr1	-	234536598	234536694	234534127	234534299	234536926	234537008	0.000494732	0.02269	0.226,0.175,0.204	0.368,0.274,0.425	-0.154
ENSG00000259972.2_3	AC009120.6	chr16	-	74340152	74340319	74339153	74339478	74366464	74366511	0.00124144	0.0377358	0.7,0.667,0.733	1.0,1.0,1.0	-0.3
ENSG00000120008.15_2	WDR11	chr10	+	122612035	122612147	122610816	122611039	122618154	122618308	1.28933e-05	0.00508758	0.958,0.943,0.886	1.0,1.0,1.0	-0.071
ENSG00000100902.10_3	PSMA6	chr14	+	35778119	35778201	35761522	35761758	35782086	35782105	0.000287441	0.0168318	0.879,0.931,0.912	1.0,1.0,1.0	-0.093
ENSG00000178104.19_3	PDE4DIP	chr1	-	144871695	144871881	144867920	144868172	144873876	144874029	0.000615887	0.0257768	0.0,NA,0.0	0.125,0.071,0.091	-0.096
ENSG00000178104.19_3	PDE4DIP	chr1	-	144955215	144955292	144952565	144952689	144994590	144994701	1.22686e-05	0.00506079	1.0,1.0,1.0	0.671,0.726,0.743	0.287
ENSG00000167113.10_2	COQ4	chr9	+	131087421	131087518	131085294	131085426	131088057	131088160	0.00111245	0.0360008	0.88,0.816,0.885	0.751,0.681,0.812	0.112
ENSG00000157734.13_2	SNX22	chr15	+	64444441	64444525	64443915	64444049	64444836	64444941	8.96341e-07	0.00212967	0.309,0.31,0.38	0.787,0.718,0.789	-0.432
ENSG00000133114.17_2	GPALPP1	chr13	+	45603373	45606242	45601919	45602138	45607370	45607737	0.00137262	0.0394033	0.57,0.582,0.711	0.755,0.816,0.9	-0.203
ENSG00000073921.17_3	PICALM	chr11	-	85685750	85685855	85668726	85670103	85692171	85692271	0.00105454	0.0349714	0.887,0.868,0.864	0.945,0.927,0.9	-0.051
ENSG00000073921.17_3	PICALM	chr11	-	85689112	85689136	85685750	85685855	85692171	85692271	7.55744e-06	0.00460014	0.429,0.413,0.455	0.726,0.743,0.63	-0.267
ENSG00000073921.17_3	PICALM	chr11	-	85689112	85689136	85687665	85687725	85692171	85692271	0.000103882	0.0100828	0.447,0.578,0.462	0.762,0.797,0.693	-0.255
ENSG00000180198.15_3	RCC1	chr1	+	28857034	28857085	28856369	28856451	28858314	28858330	9.50992e-05	0.0096787	0.049,0.078,0.105	0.118,0.168,0.217	-0.09
ENSG00000096384.19_2	HSP90AB1	chr6	+	44216353	44216513	44214823	44214932	44217411	44217571	0.00153203	0.0416061	1.0,1.0,1.0	0.952,0.895,1.0	0.051
ENSG00000119242.8_3	CCDC92	chr12	-	124440830	124440991	124428816	124428911	124457075	124457163	0.00131682	0.0387336	0.143,0.122,0.25	0.08,0.092,0.077	0.089
ENSG00000135778.11_2	NTPCR	chr1	+	233091302	233091465	233086359	233086490	233092092	233092189	0.00204021	0.0478843	0.803,0.951,0.96	0.669,0.92,0.929	0.065
ENSG00000196776.14_2	CD47	chr3	-	107768465	107768498	107765925	107766139	107776323	107776416	0.000147485	0.011691	0.257,0.218,0.301	0.776,0.66,0.503	-0.388
ENSG00000196776.14_2	CD47	chr3	-	107770785	107770817	107762145	107766139	107776323	107776416	2.52149e-06	0.00379641	0.801,0.783,0.799	0.95,0.941,0.908	-0.139
ENSG00000167978.16_3	SRRM2	chr16	+	2806334	2806607	2802329	2802847	2807472	2807575	0.000273217	0.0163706	0.75,0.698,0.685	0.822,0.776,0.794	-0.086
ENSG00000133657.14_3	ATP13A3	chr3	-	194132927	194133017	194123405	194126845	194134487	194134568	0.000114075	0.0105451	0.829,0.741,0.752	0.938,0.889,0.941	-0.149
ENSG00000170035.15_3	UBE2E3	chr2	+	181845668	181845700	181845102	181845273	181846744	181846963	0.000145684	0.0116227	0.93,0.912,0.929	0.792,0.731,0.848	0.133
ENSG00000054654.16_3	SYNE2	chr14	+	64473760	64473940	64469437	64470048	64476683	64476834	0.0014425	0.0405022	0.991,1.0,1.0	0.915,0.969,0.952	0.052
ENSG00000054654.16_3	SYNE2	chr14	+	64682003	64682072	64680861	64681188	64682965	64683105	2.82732e-06	0.00399731	0.188,0.208,0.127	0.589,0.654,0.506	-0.409
ENSG00000181722.16_3	ZBTB20	chr3	-	114746302	114746421	114693238	114693263	114863659	114863756	0.000328546	0.0179837	1.0,1.0,0.119	0.31,0.264,NA	0.419
ENSG00000136717.14_3	BIN1	chr2	-	127808729	127808819	127808377	127808488	127816586	127816731	0.0008499	0.0308586	0.696,0.645,0.672	0.854,0.751,0.835	-0.142
ENSG00000136717.14_3	BIN1	chr2	-	127815048	127815177	127808377	127808488	127816586	127816731	0.000185577	0.0133049	0.355,0.367,0.353	0.588,0.501,0.548	-0.187
ENSG00000198836.8_2	OPA1	chr3	+	193321288	193321346	193311069	193311198	193333462	193333559	6.69525e-05	0.00859579	0.254,0.247,0.273	0.75,0.67,0.469	-0.372
ENSG00000132498.7	ANKRD20A3	chr9	-	43125476	43125583	43124292	43124430	43129466	43129640	0.00154693	0.0418335	NA,1.0,1.0	1.0,0.531,0.531	0.313
ENSG00000100138.13_2	SNU13	chr22	-	42078359	42078591	42076247	42076368	42084797	42084885	3.69152e-06	0.00433209	0.163,0.174,0.133	0.406,0.349,0.365	-0.217
ENSG00000140650.11_3	PMM2	chr16	+	8904935	8905035	8900172	8900264	8905494	8905524	0.00129571	0.0385003	0.89,0.88,0.91	0.807,0.804,0.841	0.076
ENSG00000121931.15_2	LRIF1	chr1	-	111493909	111495437	111492472	111492745	111506242	111506701	0.000770286	0.0293658	0.415,0.4,0.494	0.672,0.617,0.841	-0.274
ENSG00000147488.11_3	ST18	chr8	-	53122589	53122677	53119142	53119310	53124638	53124669	3.51322e-05	0.00704177	0.395,0.343,0.315	0.736,0.698,0.734	-0.372
ENSG00000147488.11_3	ST18	chr8	-	53130301	53130461	53126762	53126817	53133300	53133408	0.00144522	0.0405394	0.312,0.27,0.299	0.175,0.231,0.135	0.113
ENSG00000147488.11_3	ST18	chr8	-	53133300	53133408	53126762	53126817	53142591	53142637	0.00144221	0.0405022	0.528,0.549,0.752	0.771,0.73,0.897	-0.19
ENSG00000147488.11_3	ST18	chr8	-	53134199	53134353	53126762	53126817	53142591	53142637	0.000870241	0.0313749	0.714,0.71,0.838	0.871,0.842,0.934	-0.128
ENSG00000159445.12_2	THEM4	chr1	-	151862458	151862690	151861689	151861849	151867483	151867670	5.89158e-05	0.00814099	0.278,0.148,0.288	0.643,0.475,0.616	-0.34
ENSG00000118418.14_2	HMGN3	chr6	-	79911779	79911872	79910965	79911443	79911992	79912106	1.97285e-05	0.00569689	0.033,0.035,0.02	0.102,0.093,0.135	-0.081
ENSG00000116337.15_3	AMPD2	chr1	+	110163535	110163888	110162506	110162900	110167924	110168055	1.96726e-07	0.00185213	0.135,0.129,0.121	0.401,0.396,0.345	-0.252
ENSG00000185024.16_3	BRF1	chr14	-	105707601	105707751	105695156	105695250	105718843	105718916	2.07864e-05	0.00572932	0.76,0.797,0.801	0.917,0.958,0.929	-0.149
ENSG00000107938.17_2	EDRF1	chr10	+	127417571	127417673	127414250	127414407	127417926	127418048	0.000311229	0.0174645	0.867,0.852,0.838	0.914,0.941,0.914	-0.071
ENSG00000163322.13_2	FAM175A	chr4	-	84393374	84393441	84390184	84390304	84397795	84397832	0.0017395	0.0444597	0.767,0.678,0.691	0.854,0.835,1.0	-0.184
ENSG00000243147.7_3	MRPL33	chr2	+	27997290	27997397	27995540	27995559	28002299	28002564	0.000865819	0.0312872	0.544,0.509,0.501	0.392,0.379,0.463	0.107
ENSG00000012232.8_2	EXTL3	chr8	+	28494818	28494946	28480277	28480327	28570973	28571067	0.00100695	0.0340996	0.094,0.0,0.0	0.172,0.175,0.438	-0.23
ENSG00000078369.17_2	GNB1	chr1	-	1735857	1736020	1721833	1722035	1747194	1747301	0.000752723	0.0290594	0.5,0.0,0.5	1.0,1.0,1.0	-0.667
ENSG00000055732.12_2	MCOLN3	chr1	-	85512992	85513292	85510815	85511045	85514078	85514153	0.000993608	0.0338657	0.0,0.0,0.0	0.2,0.154,0.021	-0.125
ENSG00000117868.15_2	ESYT2	chr7	-	158545471	158545534	158542339	158542414	158552176	158552272	0.00219103	0.0495726	0.78,0.741,0.709	0.878,0.823,0.781	-0.084
ENSG00000064989.12_2	CALCRL	chr2	-	188252055	188252192	188250271	188250358	188252392	188252483	0.00203613	0.0478522	0.335,0.456,NA	1.0,0.83,NA	-0.52
ENSG00000064989.12_2	CALCRL	chr2	-	188296023	188296091	188252392	188252483	188301324	188301383	0.00123675	0.0376919	1.0,1.0,NA	0.744,0.851,NA	0.203
ENSG00000160959.7_3	LRRC14	chr8	+	145749307	145749489	145748655	145748717	145749644	145750255	0.000114824	0.0105641	1.0,1.0,1.0	0.843,0.964,0.933	0.087
ENSG00000224081.8_2	SLC44A3-AS1	chr1	-	95144980	95145163	95103992	95104114	95197813	95197901	0.000204862	0.0141739	1.0,1.0,NA	0.892,0.913,1.0	0.065
ENSG00000224081.8_2	SLC44A3-AS1	chr1	-	95170994	95171113	95104016	95104114	95197813	95197993	0.000273378	0.0163706	1.0,1.0,NA	0.725,0.797,1.0	0.159
ENSG00000224081.8_2	SLC44A3-AS1	chr1	-	95235817	95235869	95209393	95209517	95285511	95285748	0.00108515	0.0355226	1.0,1.0,NA	0.612,0.339,1.0	0.35
ENSG00000182568.16_3	SATB1	chr3	-	18465118	18465218	18462248	18462483	18486098	18486375	0.000254331	0.0157611	0.768,0.464,0.358	0.958,0.851,0.867	-0.362
ENSG00000196531.10_3	NACA	chr12	-	57109654	57109990	57108385	57108471	57113320	57113380	0.000494143	0.02269	0.143,0.238,0.391	0.037,0.0,0.03	0.235
ENSG00000196531.10_3	NACA	chr12	-	57113509	57115243	57113320	57113380	57118235	57118307	0.000329301	0.0180128	0.173,0.151,0.238	0.059,0.011,0.04	0.151
ENSG00000100523.14_3	DDHD1	chr14	-	53518561	53518645	53503462	53513667	53521155	53521347	0.000618932	0.0258475	0.548,0.675,0.62	0.35,0.496,0.303	0.231
ENSG00000158411.11_3	MITD1	chr2	-	99787805	99787892	99786997	99787115	99787972	99788109	0.000281121	0.0165781	0.845,0.876,0.915	0.99,0.97,0.963	-0.096
ENSG00000143624.13_3	INTS3	chr1	+	153733495	153733585	153733302	153733394	153734045	153734152	0.000709802	0.0280661	0.041,0.022,0.047	0.136,0.071,0.102	-0.066
ENSG00000175354.18_3	PTPN2	chr18	-	12819212	12819281	12817154	12817264	12825808	12825943	0.00151804	0.0414292	0.286,0.471,0.45	0.1,0.129,0.1	0.293
ENSG00000162664.16_2	ZNF326	chr1	+	90472903	90473309	90470561	90470651	90475646	90475845	0.00189456	0.0463718	0.918,0.929,0.868	0.757,0.856,0.737	0.122
ENSG00000162664.16_2	ZNF326	chr1	+	90472903	90473309	90470691	90470803	90475646	90475845	0.000113263	0.0105274	0.984,0.99,0.977	0.915,0.949,0.871	0.072
ENSG00000162664.16_2	ZNF326	chr1	+	90473170	90473309	90470691	90470803	90475646	90475845	0.000141234	0.0114261	0.974,0.982,0.961	0.857,0.919,0.799	0.114
ENSG00000167037.18_2	SGSM1	chr22	+	25270381	25270546	25264689	25264822	25272543	25272682	0.000128309	0.0109943	0.0,0.0,0.0	0.246,0.6,0.667	-0.504
ENSG00000150401.14_3	DCUN1D2	chr13	-	114128438	114128569	114115368	114115451	114144981	114145006	0.000776701	0.0295293	0.866,0.889,0.892	1.0,1.0,1.0	-0.118
ENSG00000162642.13_2	C1orf52	chr1	-	85724617	85724744	85724206	85724405	85725040	85725316	0.000203043	0.0141003	0.268,0.271,0.208	0.392,0.409,0.507	-0.187
ENSG00000160691.18_3	SHC1	chr1	-	154940679	154940733	154940455	154940507	154940970	154941070	0.000111254	0.0104366	0.923,0.912,0.877	0.972,0.959,0.955	-0.058
ENSG00000160691.18_3	SHC1	chr1	-	154945768	154945984	154942507	154942675	154946723	154946871	0.000860874	0.0311497	0.196,0.147,0.133	0.24,0.271,0.246	-0.094
ENSG00000132952.11_2	USPL1	chr13	+	31195209	31195376	31191919	31192193	31195900	31196029	0.000577587	0.0249043	0.564,0.541,0.602	0.311,0.429,0.214	0.251
ENSG00000097096.8_2	SYDE2	chr1	-	85643828	85643955	85634726	85634908	85647780	85648883	0.00175792	0.0446698	0.807,0.865,0.845	1.0,0.964,0.926	-0.124
ENSG00000196074.12_3	SYCP2	chr20	-	58452439	58452610	58450325	58450524	58453062	58453100	0.00148118	0.0409339	0.333,0.429,NA	0.824,0.818,0.833	-0.444
ENSG00000196074.12_3	SYCP2	chr20	-	58460157	58460199	58457149	58457220	58460982	58461019	0.00179738	0.0452401	0.0,0.0,NA	0.046,0.035,0.235	-0.105
ENSG00000162616.8_3	DNAJB4	chr1	+	78470763	78471005	78444915	78444977	78478734	78479039	0.001827	0.0455897	0.624,0.522,0.412	0.736,0.708,0.677	-0.188
ENSG00000282246.1_3	RP11-295P9.13	chr10	+	13655740	13655881	13653614	13653683	13656014	13656086	9.68512e-05	0.00972699	0.9,0.897,0.897	0.946,0.941,0.967	-0.053
ENSG00000127129.9_2	EDN2	chr1	-	41946765	41946864	41944445	41945173	41948136	41948259	0.00221741	0.0498461	0.878,0.759,1.0	0.7,0.452,0.694	0.264
ENSG00000117419.14_3	ERI3	chr1	-	44707586	44707752	44687175	44687312	44750506	44750579	0.000117746	0.0106686	0.247,0.273,0.231	0.556,0.543,0.556	-0.301
ENSG00000068305.17_3	MEF2A	chr15	+	100138634	100138716	100105621	100105874	100173182	100173378	0.00191381	0.0466022	0.938,0.978,0.958	0.816,0.855,0.91	0.098
ENSG00000068305.17_3	MEF2A	chr15	+	100161095	100161285	100106191	100106309	100173182	100173378	0.00216605	0.0493063	0.113,0.114,0.108	0.168,0.156,0.179	-0.056
ENSG00000112290.12_3	WASF1	chr6	-	110481837	110481935	110448671	110448832	110500641	110500873	0.000975389	0.0335341	0.19,0.184,0.206	0.308,0.308,0.204	-0.08
ENSG00000112290.12_3	WASF1	chr6	-	110499800	110499945	110448671	110448832	110500641	110500852	0.000415284	0.0205365	0.153,0.11,0.16	0.255,0.217,0.256	-0.102
ENSG00000261008.6_3	LINC01572	chr16	-	72556451	72556522	72461288	72461356	72557230	72557314	0.00148348	0.0409584	0.803,0.853,0.761	0.935,0.921,0.933	-0.124
ENSG00000261008.6_3	LINC01572	chr16	-	72651081	72651133	72604333	72604414	72698790	72698848	0.000300139	0.0171772	0.028,0.027,0.0	0.327,0.593,0.327	-0.397
ENSG00000261008.6_3	LINC01572	chr16	-	72651237	72651452	72651081	72651133	72661433	72661585	0.000479811	0.0223218	1.0,1.0,NA	0.091,0.125,0.333	0.817
ENSG00000170271.10_3	FAXDC2	chr5	-	154218122	154218499	154217690	154217738	154230042	154230173	8.32742e-05	0.0092256	0.0,0.0,0.0	0.333,0.093,0.25	-0.225
ENSG00000001460.17_2	STPG1	chr1	-	24718413	24718557	24718050	24718169	24727808	24727946	0.00219891	0.0496352	0.062,0.033,0.05	0.114,0.081,0.11	-0.053
ENSG00000249898.7_2	MCPH1-AS1	chr8	-	6527509	6527761	6492362	6492940	6565661	6565700	0.00125242	0.0379301	1.0,1.0,1.0	0.672,0.544,1.0	0.261
ENSG00000159788.18_3	RGS12	chr4	+	3430284	3430438	3429816	3429896	3432133	3432682	0.000606548	0.0255148	0.568,0.521,0.527	0.658,0.738,0.795	-0.192
ENSG00000005810.17_1	MYCBP2	chr13	-	77700452	77700677	77699470	77699603	77713330	77713471	0.000582616	0.0249818	0.9,0.914,0.902	0.874,0.843,0.818	0.06
ENSG00000005810.17_1	MYCBP2	chr13	-	77807290	77807398	77799569	77799689	77817193	77817295	0.000247667	0.0155677	0.618,0.601,0.664	0.469,0.532,0.453	0.143
ENSG00000185507.19_2	IRF7	chr11	-	613950	614037	613784	613865	614475	614534	0.000125295	0.0108971	1.0,1.0,1.0	0.953,0.923,0.833	0.097
ENSG00000185507.19_2	IRF7	chr11	-	614173	614399	613784	613865	614475	614534	9.15762e-05	0.00961658	1.0,1.0,1.0	0.967,0.94,0.873	0.073
ENSG00000183474.15_2	GTF2H2C	chr5	+	68858499	68858597	68856073	68856230	68860926	68860960	0.000858782	0.0311169	0.381,0.356,0.437	0.49,0.54,0.633	-0.163
ENSG00000076685.18_3	NT5C2	chr10	-	104871501	104871562	104866345	104866463	104899162	104899236	0.000749696	0.0289892	0.117,0.074,0.092	0.222,0.143,0.191	-0.091
ENSG00000008838.19_3	MED24	chr17	-	38191168	38191225	38189597	38189709	38191369	38191602	0.0013181	0.0387336	0.407,0.324,0.36	0.307,0.191,0.233	0.12
ENSG00000168502.17_3	MTCL1	chr18	+	8809445	8809559	8806890	8807058	8812976	8813231	0.000120142	0.0107389	0.222,0.218,0.302	0.061,0.101,0.116	0.155
ENSG00000164393.8_3	ADGRF2	chr6	+	47645578	47645621	47641106	47641227	47646718	47646870	0.00193478	0.0468244	NA,1.0,1.0	1.0,0.696,0.433	0.29
ENSG00000168802.12_3	CHTF8	chr16	-	69154955	69155073	69151912	69154552	69155338	69155395	0.00125885	0.0380354	0.608,0.597,0.548	0.753,0.712,0.637	-0.116
ENSG00000162604.12_3	TM2D1	chr1	-	62152463	62152567	62149168	62149218	62160368	62160442	6.53764e-07	0.00187414	0.061,0.066,0.066	0.186,0.162,0.179	-0.111
ENSG00000162604.12_3	TM2D1	chr1	-	62152463	62152593	62149123	62149218	62160368	62160442	4.83601e-07	0.00185213	0.101,0.122,0.118	0.271,0.252,0.274	-0.152
ENSG00000054148.17_3	PHPT1	chr9	+	139744954	139745012	139744464	139744589	139745206	139745476	3.57354e-05	0.00704177	0.152,0.089,0.169	0.025,0.032,0.027	0.109
ENSG00000054148.17_3	PHPT1	chr9	+	139744957	139745012	139744464	139744589	139745206	139745474	4.24717e-06	0.00444376	0.195,0.129,0.215	0.031,0.03,0.032	0.149
ENSG00000226476.3_2	LINC01748	chr1	-	61009148	61009193	61007961	61008083	61053708	61053834	0.00032805	0.0179734	0.0,0.0,NA	0.112,0.128,0.0	-0.08
ENSG00000226476.3_2	LINC01748	chr1	-	61053708	61053834	60994590	60994921	61061209	61061371	1.40427e-05	0.00528921	1.0,1.0,1.0	0.866,0.881,0.737	0.172
ENSG00000226476.3_2	LINC01748	chr1	-	61061209	61062045	60994590	60994921	61105682	61105798	4.62185e-05	0.00762942	1.0,1.0,1.0	0.655,0.407,0.333	0.535
ENSG00000100888.12_3	CHD8	chr14	-	21905059	21905124	21899896	21900017	21924190	21924285	2.26914e-07	0.00185213	0.09,0.109,0.103	0.371,0.351,0.395	-0.272
ENSG00000093167.17_3	LRRFIP2	chr3	-	37163125	37163182	37162982	37163027	37170553	37170640	0.000326778	0.0179207	0.796,0.792,0.858	0.974,0.944,1.0	-0.157
ENSG00000225855.6_2	RUSC1-AS1	chr1	-	155292033	155292228	155291415	155291486	155293868	155293959	0.000544728	0.024113	1.0,1.0,NA	0.849,0.778,0.778	0.198
ENSG00000153130.17_3	SCOC	chr4	+	141300722	141300806	141300274	141300346	141302115	141302280	3.73234e-07	0.00185213	0.791,0.797,0.812	0.927,0.924,0.956	-0.136
ENSG00000147576.15_3	ADHFE1	chr8	+	67357452	67357649	67356828	67356983	67359498	67359576	0.00114842	0.0366741	0.667,1.0,1.0	0.793,0.83,0.846	0.066
ENSG00000166046.10_3	TCP11L2	chr12	+	106706070	106706212	106704818	106705010	106708135	106708246	0.00106677	0.0351764	0.067,0.032,0.055	0.207,0.11,0.195	-0.119
ENSG00000099204.18_3	ABLIM1	chr10	-	116233637	116233715	116232735	116232891	116247716	116247752	1.09789e-05	0.00495001	0.937,0.921,0.939	0.992,0.98,0.985	-0.053
ENSG00000107372.12_2	ZFAND5	chr9	-	74978385	74978522	74975543	74975703	74979611	74980113	0.000203234	0.0141003	0.617,0.601,0.641	0.703,0.677,0.683	-0.068
ENSG00000110881.11_2	ASIC1	chr12	+	50470750	50470832	50453541	50453737	50470995	50471146	0.00101477	0.0342489	0.115,0.104,0.108	0.064,0.037,0.04	0.062
ENSG00000110881.11_2	ASIC1	chr12	+	50470750	50470843	50453669	50453737	50470995	50471146	7.35806e-05	0.0088725	0.116,0.094,0.094	0.032,0.021,0.0	0.084
ENSG00000108389.9_3	MTMR4	chr17	-	56592352	56592444	56590212	56590302	56593940	56593979	0.00204197	0.0479006	0.122,0.175,0.137	0.058,0.093,0.064	0.073
ENSG00000133226.16_3	SRRM1	chr1	+	24973569	24973699	24973157	24973280	24975349	24975520	0.000813572	0.0301661	0.042,0.037,0.051	0.096,0.09,0.207	-0.088
ENSG00000133226.16_3	SRRM1	chr1	+	24989673	24989715	24989150	24989295	24993305	24993336	0.00101092	0.034149	0.411,0.373,0.408	0.505,0.457,0.582	-0.117
ENSG00000116754.13_2	SRSF11	chr1	+	70697541	70697658	70694104	70694238	70697950	70698058	0.000122651	0.0108068	0.093,0.09,0.11	0.152,0.176,0.227	-0.087
ENSG00000085274.15_2	MYNN	chr3	+	169491818	169491885	169491214	169491250	169492052	169492349	0.000313178	0.017523	0.371,0.324,0.323	0.254,0.23,0.199	0.112
ENSG00000226833.5_2	AC097724.3	chr2	-	28954531	28954603	28945305	28945872	28954776	28954849	0.00145233	0.0406208	NA,1.0,1.0	0.397,0.397,0.664	0.514
ENSG00000162402.13_2	USP24	chr1	-	55617584	55617648	55614135	55614243	55619542	55619590	0.000956085	0.0331862	0.038,0.03,0.074	0.119,0.079,0.243	-0.1
ENSG00000186814.13_3	ZSCAN30	chr18	-	32847439	32847646	32844109	32844419	32870047	32870196	0.00214466	0.0491454	0.306,0.182,0.167	0.102,0.065,0.022	0.155
ENSG00000138002.14_3	IFT172	chr2	-	27668611	27668710	27668162	27668316	27668795	27668855	1.67097e-06	0.00315042	0.824,0.77,0.906	0.304,0.317,0.362	0.506
ENSG00000038219.12_2	BOD1L1	chr4	-	13574325	13574466	13571129	13571752	13578461	13578615	0.00010315	0.0100612	0.328,0.342,0.379	0.268,0.256,0.249	0.092
ENSG00000147202.17_3	DIAPH2	chrX	+	95990756	95990789	95939661	95940189	95993584	95993761	0.000648285	0.0265856	0.729,0.804,0.68	0.88,0.937,1.0	-0.201
ENSG00000157193.15_3	LRP8	chr1	-	53715051	53715228	53708035	53712728	53716361	53716534	0.00105465	0.0349714	0.401,0.404,0.478	0.516,0.526,0.544	-0.101
ENSG00000157193.15_3	LRP8	chr1	-	53738275	53738314	53736898	53737018	53741302	53741335	0.00169415	0.0439165	0.402,0.352,0.241	0.596,0.489,0.475	-0.188
ENSG00000157193.15_3	LRP8	chr1	-	53738275	53738314	53736898	53737018	53755238	53755361	0.000527124	0.0236407	0.713,0.72,0.646	1.0,0.923,0.875	-0.24
ENSG00000157193.15_3	LRP8	chr1	-	53741302	53741425	53736898	53737018	53755238	53755361	0.00114506	0.0366409	0.888,0.894,0.902	1.0,0.95,0.923	-0.063
ENSG00000157193.15_3	LRP8	chr1	-	53742363	53742750	53741302	53741425	53746258	53746387	0.000137811	0.0113089	0.167,0.154,0.215	0.38,0.324,0.3	-0.156
ENSG00000157193.15_3	LRP8	chr1	-	53742363	53742750	53741302	53741425	53755238	53755361	8.01569e-05	0.00910662	0.6,0.636,0.745	0.947,0.895,0.913	-0.258
ENSG00000077157.21_3	PPP1R12B	chr1	+	202412214	202412255	202411653	202411700	202418116	202418225	0.000974715	0.0335317	0.104,0.104,0.109	0.233,0.196,0.403	-0.172
ENSG00000077157.21_3	PPP1R12B	chr1	+	202414173	202414356	202411574	202411700	202418116	202418225	2.13348e-05	0.00573612	0.504,0.529,0.612	0.794,0.814,0.792	-0.252
ENSG00000180628.14_2	PCGF5	chr10	+	93000240	93000337	92982445	92982740	93008261	93008317	0.000578722	0.0249046	0.935,0.935,0.905	0.972,0.972,1.0	-0.056
ENSG00000127586.16_2	CHTF18	chr16	+	841850	841948	841160	841370	842223	842347	0.000880208	0.0315929	0.973,0.963,0.968	0.82,0.914,0.935	0.078
ENSG00000127586.16_2	CHTF18	chr16	+	845131	845356	844039	844201	845684	845720	0.00163714	0.0432071	0.983,0.901,0.961	1.0,1.0,1.0	-0.052
ENSG00000187017.15_3	ESPN	chr1	+	6508952	6509151	6508700	6508862	6511662	6511808	0.00014418	0.0115596	0.913,0.894,0.898	0.955,0.949,0.979	-0.059
ENSG00000189223.14_3	PAX8-AS1	chr2	+	114012966	114013126	113995666	113995789	114020854	114021031	0.00221265	0.0498023	0.6,0.511,NA	0.81,0.789,NA	-0.244
ENSG00000189223.14_3	PAX8-AS1	chr2	+	114016840	114017161	113995666	113995789	114020854	114020911	0.00135714	0.0391193	0.735,0.676,NA	0.901,0.876,NA	-0.183
ENSG00000085224.21_3	ATRX	chrX	-	76851181	76851255	76849165	76849319	76854879	76855049	0.00148793	0.0410129	0.098,0.088,0.129	0.041,0.068,0.038	0.056
ENSG00000085224.21_3	ATRX	chrX	-	76949312	76949426	76944310	76944417	76952064	76952192	0.000200853	0.0140252	0.714,0.647,0.683	0.837,0.791,0.806	-0.13
ENSG00000197343.10_3	ZNF655	chr7	+	99159510	99159596	99158129	99158318	99168882	99169194	1.52636e-05	0.00531576	1.0,1.0,1.0	0.923,0.936,0.971	0.057
ENSG00000197343.10_3	ZNF655	chr7	+	99159990	99160117	99158155	99158318	99161485	99162328	0.00173537	0.0444436	0.785,0.802,0.823	0.615,0.543,0.74	0.171
ENSG00000197343.10_3	ZNF655	chr7	+	99159990	99160117	99158155	99158318	99168882	99169194	6.16191e-06	0.00450126	1.0,1.0,1.0	0.729,0.742,0.797	0.244
ENSG00000119778.14_3	ATAD2B	chr2	-	24050667	24050730	24046127	24046439	24051718	24051809	0.000128011	0.0109943	0.067,0.062,0.085	0.19,0.143,0.163	-0.094
ENSG00000170917.13_2	NUDT6	chr4	-	123833722	123833778	123818680	123818833	123838655	123838859	0.000962058	0.0332326	0.945,0.951,0.941	1.0,0.99,1.0	-0.051
ENSG00000228436.2_2	RP5-864K19.4	chr1	+	39341612	39341690	39325671	39325911	39379211	39379300	0.000213105	0.0144733	NA,1.0,1.0	0.411,0.484,0.335	0.59
ENSG00000079277.19_3	MKNK1	chr1	-	47040618	47040692	47037734	47037839	47042246	47042326	0.000122368	0.0108065	0.988,0.992,1.0	0.884,0.908,0.921	0.089
ENSG00000056736.9_3	IL17RB	chr3	+	53886025	53886153	53882690	53882715	53889320	53889368	0.00158148	0.0424117	1.0,1.0,1.0	0.824,0.893,1.0	0.094
ENSG00000056736.9_3	IL17RB	chr3	+	53889320	53889368	53886897	53887024	53890870	53891013	1.29018e-05	0.00508758	0.849,0.815,0.89	0.985,0.967,0.983	-0.127
ENSG00000186812.12_3	ZNF397	chr18	+	32825225	32825315	32823115	32823257	32834195	32834366	2.48119e-05	0.00615168	0.902,0.849,0.892	0.625,0.65,0.662	0.235
ENSG00000234771.3_2	SLC25A25-AS1	chr9	-	130879988	130880114	130877352	130877568	130880201	130880972	0.000790338	0.0298072	0.902,0.915,0.953	1.0,0.973,1.0	-0.068
ENSG00000161813.21_3	LARP4	chr12	+	50810128	50810217	50794678	50794811	50821547	50821692	0.00108047	0.0354501	0.057,0.04,0.031	0.09,0.169,0.179	-0.103
ENSG00000250151.9_3	ARPC4-TTLL3	chr3	+	9859328	9859443	9854931	9855029	9867483	9867632	4.03375e-05	0.00726157	1.0,1.0,1.0	0.928,0.808,0.895	0.123
ENSG00000250151.9_3	ARPC4-TTLL3	chr3	+	9862229	9862425	9854931	9855029	9867483	9867632	3.12478e-05	0.00673356	1.0,1.0,1.0	0.964,0.91,0.942	0.061
ENSG00000116747.12_3	TROVE2	chr1	+	193038163	193038311	193028748	193028906	193044949	193045020	6.59195e-06	0.00450126	0.617,0.61,0.534	0.875,0.823,0.847	-0.261
ENSG00000116747.12_3	TROVE2	chr1	+	193038163	193038764	193028551	193028906	193044949	193045170	1.45259e-05	0.00528921	0.819,0.8,0.744	0.941,0.921,0.925	-0.141
ENSG00000133731.9_2	IMPA1	chr8	-	82597997	82598198	82593732	82593819	82598486	82598518	0.000766749	0.0293369	0.191,0.165,0.092	0.033,0.049,0.057	0.103
ENSG00000171988.18_3	JMJD1C	chr10	-	64979637	64979743	64976966	64977091	65024410	65024524	0.000962027	0.0332326	0.791,0.739,0.687	0.57,0.615,0.482	0.183
ENSG00000163617.10_2	CCDC191	chr3	-	113737524	113737715	113729618	113729868	113750472	113750626	0.000532328	0.0237912	0.964,1.0,1.0	0.92,0.903,0.913	0.076
ENSG00000163617.10_2	CCDC191	chr3	-	113765437	113765579	113761549	113761688	113775223	113775396	2.97848e-05	0.00661884	1.0,1.0,1.0	0.692,0.636,0.733	0.313
ENSG00000154358.20_3	OBSCN	chr1	+	228487582	228487846	228486154	228486418	228494072	228494339	0.00104977	0.0349272	1.0,1.0,1.0	0.745,0.75,1.0	0.168
ENSG00000154358.20_3	OBSCN	chr1	+	228491375	228491639	228486154	228486418	228494072	228494339	0.000808638	0.0300895	1.0,1.0,1.0	0.576,0.571,1.0	0.284
ENSG00000218739.9_3	CEBPZOS	chr2	+	37424396	37424493	37423650	37423663	37425636	37425815	8.08397e-06	0.00470821	0.116,0.135,0.138	0.702,0.747,0.541	-0.534
ENSG00000162542.13_2	TMCO4	chr1	-	20072024	20072144	20067269	20067434	20072948	20073092	0.00221393	0.049819	0.956,0.941,0.952	0.81,0.849,0.915	0.092
ENSG00000160767.20_2	FAM189B	chr1	-	155220066	155220720	155218195	155218264	155220885	155220955	5.9517e-06	0.00450126	0.916,0.907,0.932	0.992,1.0,1.0	-0.079
ENSG00000160767.20_2	FAM189B	chr1	-	155220885	155220955	155218195	155218264	155223415	155223523	0.00127516	0.0382464	0.454,0.321,0.499	0.25,0.0,0.0	0.341
ENSG00000122406.12_2	RPL5	chr1	+	93298945	93299015	93297581	93297674	93301746	93301911	3.9302e-05	0.00721045	0.996,0.991,0.99	0.846,0.823,0.943	0.122
ENSG00000122203.14_2	KIAA1191	chr5	-	175777615	175777740	175775252	175775359	175788604	175788764	0.000426362	0.0207665	0.906,0.896,0.935	0.976,0.976,0.949	-0.055
ENSG00000122203.14_2	KIAA1191	chr5	-	175786464	175786570	175782573	175782752	175786813	175786921	0.000557877	0.024443	0.66,0.61,0.634	0.716,0.746,0.73	-0.096
ENSG00000122203.14_2	KIAA1191	chr5	-	175786483	175786570	175782573	175782752	175786813	175786921	0.000335586	0.0181938	0.832,0.794,0.805	0.875,0.885,0.866	-0.065
ENSG00000169981.10_3	ZNF35	chr3	+	44694048	44694193	44692432	44692751	44700192	44700257	0.000326633	0.0179207	0.563,0.514,0.494	0.749,0.666,0.705	-0.183
ENSG00000105339.10_3	DENND3	chr8	+	142170730	142170886	142165947	142166069	142173431	142173528	0.000104181	0.0100828	1.0,1.0,1.0	0.977,0.94,0.911	0.057
ENSG00000121903.14_2	ZSCAN20	chr1	+	33954714	33954791	33954064	33954251	33955117	33955202	0.00127903	0.0383255	0.613,0.704,0.446	0.893,0.955,0.772	-0.286
ENSG00000132780.16_2	NASP	chr1	+	46072992	46074009	46072153	46072263	46078840	46078920	0.000863947	0.0312317	0.072,0.082,0.163	0.029,0.034,0.046	0.069
ENSG00000176148.15_3	TCP11L1	chr11	+	33076138	33076271	33065295	33065482	33079464	33079479	0.000883702	0.0316693	0.975,0.989,0.855	1.0,1.0,1.0	-0.06
ENSG00000137776.16_2	SLTM	chr15	-	59191667	59192082	59191001	59191051	59193458	59193486	9.83303e-07	0.00219395	0.95,0.947,0.938	0.841,0.855,0.817	0.107
ENSG00000137776.16_2	SLTM	chr15	-	59191667	59192136	59191001	59191051	59193458	59193486	5.61816e-07	0.00187414	0.959,0.955,0.951	0.868,0.878,0.851	0.089
ENSG00000137776.16_2	SLTM	chr15	-	59205697	59205895	59204761	59204809	59209133	59209198	3.65982e-05	0.00708338	0.984,0.969,0.987	0.899,0.914,0.911	0.072
ENSG00000100320.22_3	RBFOX2	chr22	-	36232366	36232486	36205826	36206051	36236238	36236460	3.07305e-06	0.00409504	0.198,0.176,0.163	0.035,0.047,0.018	0.146
ENSG00000182109.7_3	RP11-69E11.4	chr1	-	39989478	39989568	39989233	39989369	39994726	39994836	0.00207201	0.048307	1.0,0.965,1.0	0.85,0.854,0.447	0.271
ENSG00000125505.16_3	MBOAT7	chr19	-	54691042	54691169	54687403	54687563	54692070	54692132	0.00070567	0.0279847	0.937,0.892,0.96	0.994,0.973,1.0	-0.059
ENSG00000162591.15_2	MEGF6	chr1	-	3410334	3410463	3407475	3407523	3410559	3410688	0.00110748	0.0359141	0.743,0.609,0.651	1.0,1.0,1.0	-0.332
ENSG00000162591.15_2	MEGF6	chr1	-	3410559	3410688	3407475	3407523	3410934	3411063	0.000307417	0.0173695	0.27,0.476,0.363	1.0,1.0,1.0	-0.63
ENSG00000144357.16_3	UBR3	chr2	+	170734003	170734147	170732300	170732459	170735034	170735084	0.000172312	0.0126916	0.831,0.808,0.808	0.935,0.905,0.879	-0.091
ENSG00000119787.13_3	ATL2	chr2	-	38585584	38585830	38546078	38546161	38604284	38604415	2.80318e-05	0.00644477	0.1,0.077,0.111	0.324,0.324,0.394	-0.251
ENSG00000119787.13_3	ATL2	chr2	-	38585584	38585830	38581208	38581319	38604284	38604415	0.000336814	0.0182211	0.078,0.176,0.067	0.577,0.424,0.875	-0.518
ENSG00000175309.14_3	PHYKPL	chr5	-	177642276	177642431	177641796	177641886	177656940	177657100	0.00203548	0.0478466	0.829,0.733,0.786	0.987,0.894,1.0	-0.178
ENSG00000134644.15_2	PUM1	chr1	-	31452908	31453025	31447497	31447649	31454158	31454252	8.50763e-05	0.00932802	0.93,0.919,0.877	0.98,0.974,0.985	-0.071
ENSG00000104728.15_3	ARHGEF10	chr8	+	1828213	1828330	1824736	1824900	1830800	1830915	3.85692e-05	0.00721045	0.316,0.302,0.394	0.587,0.604,0.655	-0.278
ENSG00000162430.16_3	SELENON	chr1	+	26128506	26128608	26127533	26127651	26131632	26131766	0.000747213	0.0289431	0.124,0.08,0.087	0.192,0.128,0.175	-0.068
ENSG00000150628.6_2	SPATA4	chr4	-	177114108	177114227	177113777	177113998	177114603	177114733	0.000768179	0.0293434	0.896,0.764,0.574	1.0,1.0,1.0	-0.255
ENSG00000169241.17_2	SLC50A1	chr1	+	155109303	155109427	155108774	155108852	155110036	155110072	0.00173527	0.0444436	0.604,0.6,0.562	0.654,0.644,0.738	-0.09
ENSG00000169241.17_2	SLC50A1	chr1	+	155109303	155109427	155108774	155108852	155110454	155110574	5.01795e-06	0.00450126	0.751,0.751,0.757	0.89,0.922,0.916	-0.156
ENSG00000169241.17_2	SLC50A1	chr1	+	155110036	155110198	155108774	155108852	155110454	155110570	3.79758e-05	0.00720846	0.861,0.878,0.882	0.942,0.963,0.946	-0.077
ENSG00000154222.14_3	CC2D1B	chr1	-	52820036	52820126	52819189	52819319	52820279	52820370	0.00159143	0.0426096	0.107,0.095,0.1	0.022,0.062,0.046	0.057
ENSG00000180537.12_3	RNF182	chr6	+	13974440	13974595	13925097	13925254	13977139	13977389	0.000141121	0.011425	1.0,1.0,1.0	0.857,0.667,0.667	0.27
ENSG00000185480.11_2	PARPBP	chr12	+	102569260	102569444	102559506	102559661	102589728	102590207	0.00108999	0.0355845	0.526,0.532,0.53	0.862,0.73,0.63	-0.211
ENSG00000135913.10_2	USP37	chr2	-	219344372	219344438	219341562	219341704	219346792	219346957	4.22974e-05	0.00739587	0.737,0.771,0.781	0.925,0.915,0.882	-0.144
ENSG00000151690.14_3	MFSD6	chr2	+	191298052	191298118	191280017	191280139	191300702	191300882	0.00122715	0.0376388	0.098,0.17,0.173	0.044,0.048,0.08	0.09
ENSG00000173436.13_3	MINOS1	chr1	+	19927280	19927465	19923476	19923603	19949967	19950077	0.00158284	0.0424285	0.025,0.042,0.045	0.161,0.077,0.172	-0.099
ENSG00000188313.12_3	PLSCR1	chr3	-	146254326	146254352	146251256	146251337	146262253	146262317	0.000448885	0.0214071	0.928,0.889,0.898	0.992,0.968,0.962	-0.069
ENSG00000152601.17_3	MBNL1	chr3	+	152164492	152164546	152163070	152163328	152165408	152165562	0.00191094	0.0465731	0.459,0.561,0.552	0.656,0.638,0.68	-0.134
ENSG00000143882.10_3	ATP6V1C2	chr2	+	10917710	10917848	10915103	10915197	10918697	10918795	0.00215958	0.0492753	0.812,0.772,0.848	0.936,0.941,0.865	-0.103
ENSG00000131051.22_3	RBM39	chr20	-	34301623	34301779	34300940	34301018	34302106	34302311	5.6126e-09	0.000650686	0.042,0.037,0.037	0.173,0.166,0.154	-0.126
ENSG00000131051.22_3	RBM39	chr20	-	34319862	34320057	34312959	34313077	34329862	34329873	0.00140303	0.0398574	1.0,1.0,NA	0.75,0.846,1.0	0.135
ENSG00000131051.22_3	RBM39	chr20	-	34328446	34328519	34326889	34326939	34328745	34328809	1.57529e-05	0.00531576	0.191,0.157,0.239	0.409,0.408,0.534	-0.255
ENSG00000146776.14_2	ATXN7L1	chr7	-	105258238	105258544	105253920	105255263	105260646	105260768	4.91696e-05	0.00768245	0.206,0.174,0.172	0.111,0.111,0.099	0.077
ENSG00000146776.14_2	ATXN7L1	chr7	-	105260646	105260768	105253920	105255263	105264521	105264713	0.000790971	0.0298072	0.942,0.91,0.886	0.984,0.969,1.0	-0.072
ENSG00000146776.14_2	ATXN7L1	chr7	-	105279933	105280016	105278799	105279056	105283284	105283568	0.00212118	0.0489085	0.909,0.897,0.873	0.954,0.939,0.962	-0.059
ENSG00000146776.14_2	ATXN7L1	chr7	-	105289853	105290007	105283284	105283568	105305512	105305735	0.000754675	0.029094	0.19,0.236,0.357	0.066,0.116,0.043	0.186
ENSG00000062485.18_3	CS	chr12	-	56692392	56692475	56680050	56680429	56693611	56693807	0.000216578	0.0146064	0.498,0.582,0.436	0.787,0.751,0.914	-0.312
ENSG00000178038.16_2	ALS2CL	chr3	-	46728472	46728638	46727797	46727929	46729108	46729174	0.00215796	0.0492673	0.857,0.75,0.929	1.0,0.981,1.0	-0.148
ENSG00000224051.6_2	CPTP	chr1	+	1262215	1262412	1260146	1260482	1262620	1262851	4.57007e-07	0.00185213	0.98,0.977,0.972	0.888,0.882,0.904	0.085
ENSG00000133256.12_2	PDE6B	chr4	+	661644	661795	660319	660403	663834	664022	0.00219425	0.0495798	1.0,1.0,1.0	0.731,0.889,1.0	0.127
ENSG00000138674.16_3	SEC31A	chr4	-	83752089	83752128	83750152	83750211	83763337	83763634	0.00162662	0.0430898	0.023,0.03,0.02	0.052,0.141,0.094	-0.071
ENSG00000138674.16_3	SEC31A	chr4	-	83782783	83782861	83778841	83778917	83784470	83784545	5.45024e-05	0.00789828	0.238,0.252,0.223	0.482,0.38,0.39	-0.18
ENSG00000138674.16_3	SEC31A	chr4	-	83783686	83783725	83778841	83778917	83784470	83784545	6.91289e-07	0.00187414	0.198,0.185,0.196	0.353,0.339,0.32	-0.144
ENSG00000138674.16_3	SEC31A	chr4	-	83783686	83783725	83782783	83782861	83784470	83784545	0.000223317	0.0147849	0.891,0.912,0.89	0.966,0.95,0.941	-0.055
ENSG00000187554.11_2	TLR5	chr1	-	223310519	223310605	223308023	223308206	223314989	223315105	0.000128551	0.0110069	1.0,1.0,NA	0.841,0.884,0.595	0.227
ENSG00000126391.13_2	FRMD8	chr11	+	65156831	65156999	65154398	65154592	65161511	65161570	0.00130598	0.0386119	0.901,0.85,0.893	1.0,0.951,1.0	-0.102
ENSG00000126391.13_2	FRMD8	chr11	+	65161043	65161145	65154507	65154592	65161511	65161570	0.000266457	0.0161904	0.725,0.504,0.698	1.0,0.89,1.0	-0.321
ENSG00000126391.13_2	FRMD8	chr11	+	65161043	65161145	65156831	65156999	65161511	65161570	6.33252e-05	0.00838248	0.506,0.493,0.63	0.83,0.776,0.783	-0.253
ENSG00000127483.17_3	HP1BP3	chr1	-	21106837	21107033	21106304	21106404	21113687	21113765	0.00100553	0.0340661	0.881,0.845,0.791	0.646,0.647,0.741	0.161
ENSG00000152292.16_3	SH2D6	chr2	+	85657103	85657138	85656709	85656735	85658332	85658391	0.000794343	0.0298627	0.444,0.4,0.347	0.926,0.792,0.75	-0.426
ENSG00000152292.16_3	SH2D6	chr2	+	85657486	85657557	85656709	85656735	85660693	85660754	0.000128746	0.0110154	0.708,0.741,0.398	0.96,0.944,1.0	-0.352
ENSG00000152292.16_3	SH2D6	chr2	+	85659021	85659082	85658332	85658391	85660693	85660754	0.000811484	0.0301435	0.845,0.821,0.938	0.953,0.929,0.959	-0.079
ENSG00000152292.16_3	SH2D6	chr2	+	85661462	85661493	85660693	85660754	85663959	85664044	0.00222313	0.0499097	1.0,1.0,NA	0.891,0.92,0.0	0.396
ENSG00000152292.16_3	SH2D6	chr2	+	85661595	85661620	85661462	85661493	85662187	85662246	0.00132105	0.0387566	0.942,0.947,0.974	0.833,0.901,0.767	0.121
ENSG00000152292.16_3	SH2D6	chr2	+	85662187	85662246	85660693	85660754	85663959	85664044	0.000681427	0.027345	1.0,1.0,1.0	0.976,0.984,0.849	0.064
ENSG00000152292.16_3	SH2D6	chr2	+	85662187	85662246	85661462	85661493	85663959	85664044	0.000408953	0.0203394	0.808,0.882,0.808	0.985,0.957,0.986	-0.143
ENSG00000152292.16_3	SH2D6	chr2	+	85662187	85662246	85661595	85661620	85663959	85664044	1.637e-05	0.00531576	0.884,0.836,0.918	0.98,0.969,0.977	-0.096
ENSG00000152292.16_3	SH2D6	chr2	+	85662535	85662619	85661595	85661620	85663959	85664044	0.000660183	0.0268268	0.106,0.172,0.294	0.51,0.384,0.463	-0.262
ENSG00000152292.16_3	SH2D6	chr2	+	85662535	85662619	85661917	85662246	85663588	85663717	8.97362e-06	0.00470821	0.873,0.805,0.794	0.929,0.93,0.932	-0.106
ENSG00000152292.16_3	SH2D6	chr2	+	85662535	85662619	85661917	85662246	85663959	85664044	1.72961e-05	0.00541942	0.659,0.765,0.659	0.942,0.926,0.963	-0.249
ENSG00000152292.16_3	SH2D6	chr2	+	85662788	85662939	85661462	85661493	85663588	85663717	0.000497866	0.0227361	1.0,1.0,NA	0.864,0.878,1.0	0.086
ENSG00000152292.16_3	SH2D6	chr2	+	85662788	85662947	85662187	85662246	85663959	85664150	0.000137352	0.0113013	0.632,0.755,0.718	0.924,0.874,0.918	-0.204
ENSG00000152292.16_3	SH2D6	chr2	+	85663588	85663717	85661595	85661620	85663959	85664044	7.72769e-06	0.00464194	0.915,0.857,0.943	0.989,0.986,0.992	-0.084
ENSG00000152292.16_3	SH2D6	chr2	+	85663588	85663717	85661917	85662246	85663959	85664044	1.44334e-05	0.00528921	0.823,0.874,0.837	0.972,0.964,0.983	-0.128
ENSG00000152292.16_3	SH2D6	chr2	+	85663588	85663717	85662788	85662947	85663959	85664044	6.18221e-05	0.0083243	0.917,0.918,0.904	0.985,0.97,0.987	-0.068
ENSG00000245552.6_2	RP11-712B9.2	chr11	+	94966043	94966083	94965753	94965838	94966617	94966907	0.000984157	0.0337051	1.0,1.0,NA	0.771,0.493,1.0	0.245
ENSG00000159592.10_3	GPBP1L1	chr1	-	46151247	46151292	46125855	46126897	46152664	46152805	6.80363e-06	0.0045303	0.38,0.398,0.416	0.687,0.608,0.593	-0.231
ENSG00000116580.18_2	GON4L	chr1	-	155801325	155801411	155796660	155796819	155802622	155802741	0.00186509	0.0460447	0.27,0.27,0.382	0.607,0.668,1.0	-0.451
ENSG00000115904.12_3	SOS1	chr2	-	39216410	39216455	39214613	39214732	39222263	39222528	2.29153e-05	0.00593698	0.469,0.446,0.45	0.564,0.6,0.551	-0.117
ENSG00000151632.17_3	AKR1C2	chr10	-	5057094	5057426	5049598	5049698	5060091	5060223	0.000740115	0.0287739	NA,0.0,0.0	0.333,0.056,0.05	-0.146
ENSG00000151632.17_3	AKR1C2	chr10	-	5057094	5057426	5052654	5052845	5060091	5060223	8.06593e-05	0.00910662	0.0,0.0,0.0	0.032,0.069,0.059	-0.053
ENSG00000163159.12_3	VPS72	chr1	-	151145974	151146091	151144743	151144833	151150476	151150621	0.00126891	0.0381662	1.0,1.0,1.0	0.857,0.749,NA	0.197
ENSG00000214954.8_3	LRRC69	chr8	+	92130451	92130780	92114846	92115072	92145337	92145533	0.00096545	0.0333018	0.077,0.143,0.333	1.0,1.0,0.692	-0.713
ENSG00000183323.12_3	CCDC125	chr5	-	68588014	68588189	68581163	68581294	68595838	68595954	0.000529182	0.023678	0.92,0.903,0.952	0.975,0.993,1.0	-0.064
ENSG00000183323.12_3	CCDC125	chr5	-	68590619	68590727	68581163	68581294	68595838	68595954	0.000250248	0.0156399	0.911,0.903,0.954	0.981,0.994,1.0	-0.069
ENSG00000183323.12_3	CCDC125	chr5	-	68590619	68590727	68588014	68588189	68595838	68595954	0.000222121	0.0147733	0.951,0.937,0.918	0.979,0.99,1.0	-0.054
ENSG00000159363.17_3	ATP13A2	chr1	-	17312957	17313127	17312452	17312853	17313299	17313451	0.000876213	0.031476	0.892,0.835,0.882	0.97,0.947,0.923	-0.077
ENSG00000176728.7_3	TTTY14	chrY	-	21230609	21230684	21207127	21207177	21238930	21239281	0.00153368	0.0416304	0.661,0.14,0.394	1.0,0.907,1.0	-0.571
ENSG00000143842.14_3	SOX13	chr1	+	204082042	204082262	204042242	204042839	204083448	204083560	0.000180616	0.0130879	0.928,0.95,0.936	0.978,0.99,1.0	-0.051
ENSG00000117620.14_3	SLC35A3	chr1	+	100464816	100464971	100459092	100459297	100472589	100472712	6.04293e-05	0.00825946	0.846,0.9,0.891	0.969,0.983,0.974	-0.096
ENSG00000100578.14_3	KIAA0586	chr14	+	59010600	59010685	59006788	59006854	59014498	59014741	0.00143367	0.0403815	0.288,0.227,0.307	0.11,0.186,0.106	0.14
ENSG00000215271.7_3	HOMEZ	chr14	-	23754500	23754820	23743264	23746396	23755121	23755326	0.000748699	0.0289685	0.183,0.155,0.181	0.054,0.066,0.117	0.094
ENSG00000109184.14_2	DCUN1D4	chr4	+	52753288	52753410	52752733	52752804	52757925	52758017	0.00109833	0.0356973	0.056,0.024,0.054	0.13,0.057,0.125	-0.059
ENSG00000142949.16_2	PTPRF	chr1	+	44048752	44048764	44044480	44044591	44054401	44054671	0.000638676	0.0263501	0.011,0.037,0.014	0.092,0.1,0.084	-0.071
ENSG00000227354.6_2	RBM26-AS1	chr13	+	79989396	79989499	79980482	79980612	79994894	79994950	0.00138044	0.0395157	0.223,0.161,0.126	NA,1.0,1.0	-0.83
ENSG00000234171.2_2	RNASEH1-AS1	chr2	+	3607037	3607319	3606081	3606588	3608906	3609335	0.000363069	0.0190002	0.811,0.716,0.73	0.538,0.519,0.389	0.27
ENSG00000123415.15_3	SMUG1	chr12	-	54580630	54580795	54577453	54577743	54582298	54582380	8.08286e-05	0.00910662	0.067,0.077,0.048	0.0,0.0,0.0	0.064
ENSG00000123415.15_3	SMUG1	chr12	-	54582298	54582380	54581602	54581689	54582734	54582756	0.000381588	0.0196153	0.182,0.087,0.057	0.324,0.386,0.367	-0.25
ENSG00000196262.13_2	PPIA	chr7	+	44838845	44838876	44836278	44836392	44840885	44841223	0.000550107	0.0242095	0.676,0.709,0.647	0.809,0.896,0.794	-0.156
ENSG00000083093.9_2	PALB2	chr16	-	23649779	23649913	23649390	23649450	23652430	23652622	0.0001305	0.0110751	0.146,0.132,0.109	0.065,0.033,0.026	0.088
ENSG00000174851.15_3	YIF1A	chr11	-	66052851	66053007	66052050	66052437	66053171	66053229	0.000697028	0.027817	0.861,0.851,0.88	0.93,0.902,0.966	-0.069
ENSG00000179912.20_3	R3HDM2	chr12	-	57686354	57686432	57682791	57682823	57689181	57689262	0.00128331	0.0383691	0.661,0.635,0.779	0.513,0.459,0.59	0.171
ENSG00000179912.20_3	R3HDM2	chr12	-	57686354	57686450	57682791	57682823	57689181	57689290	0.000145743	0.0116227	0.825,0.834,0.879	0.734,0.704,0.756	0.115
ENSG00000179151.11_3	EDC3	chr15	-	74969281	74969363	74967301	74967483	74979431	74979520	0.000689924	0.027611	0.202,0.165,0.162	0.259,0.291,0.284	-0.102
ENSG00000179151.11_3	EDC3	chr15	-	74979431	74979520	74948073	74948409	74988220	74988341	0.00126576	0.0381646	1.0,0.987,1.0	0.956,0.942,0.935	0.051
ENSG00000239521.7_3	GATS	chr7	-	99809016	99809617	99798275	99800226	99810669	99810756	0.00217321	0.0493917	0.92,1.0,1.0	0.886,0.87,0.909	0.085
ENSG00000135114.12_2	OASL	chr12	-	121465378	121465620	121461792	121461940	121469244	121469420	0.000416104	0.0205458	NA,1.0,1.0	0.796,0.832,0.906	0.155
ENSG00000144283.21_3	PKP4	chr2	+	159535092	159535166	159530394	159530512	159536940	159537186	0.000917266	0.0323147	0.858,0.817,0.841	0.897,0.898,0.954	-0.078
ENSG00000026508.17_3	CD44	chr11	+	35219667	35219793	35211381	35211612	35226058	35226187	0.000843655	0.030757	0.25,0.466,0.276	0.573,0.58,0.586	-0.249
ENSG00000026508.17_3	CD44	chr11	+	35219667	35219793	35211381	35211612	35236398	35236461	0.000162886	0.0122479	0.29,0.488,0.269	0.843,0.818,0.708	-0.441
ENSG00000026508.17_3	CD44	chr11	+	35232792	35232996	35211381	35211612	35236398	35236408	0.000608598	0.025564	0.561,0.758,0.8	0.937,0.929,0.887	-0.211
ENSG00000096968.13_3	JAK2	chr9	+	4985939	4986022	4984389	4984765	5021962	5022065	7.29247e-06	0.00457812	0.637,0.691,0.585	1.0,1.0,1.0	-0.362
ENSG00000106462.10_3	EZH2	chr7	-	148529725	148529842	148526819	148526940	148543561	148543690	1.64826e-05	0.00531576	0.863,0.863,0.843	0.953,0.945,0.915	-0.081
ENSG00000106462.10_3	EZH2	chr7	-	148533913	148534092	148526819	148526940	148543561	148543690	1.78861e-06	0.00325665	0.142,0.111,0.091	0.556,0.486,0.491	-0.396
ENSG00000106462.10_3	EZH2	chr7	-	148533913	148534092	148526819	148526940	148543588	148543690	0.00146919	0.0408238	0.204,0.25,0.2	0.643,0.5,0.333	-0.274
ENSG00000106462.10_3	EZH2	chr7	-	148533913	148534092	148529725	148529842	148543561	148543690	5.1353e-05	0.00776206	0.068,0.061,0.038	0.197,0.148,0.214	-0.131
ENSG00000106462.10_3	EZH2	chr7	-	148533913	148534092	148529725	148529842	148543588	148543690	3.9729e-05	0.00723908	0.16,0.215,0.121	0.504,0.507,0.376	-0.297
ENSG00000106462.10_3	EZH2	chr7	-	148533913	148534092	148529725	148529842	148581255	148581413	0.000582671	0.0249818	0.357,0.213,0.172	0.632,0.439,0.511	-0.28
ENSG00000198520.10_3	C1orf228	chr1	+	45153867	45153991	45140384	45140545	45154780	45154896	0.000642781	0.0264911	1.0,NA,1.0	0.498,0.194,0.649	0.553
ENSG00000126214.21_3	KLC1	chr14	+	104151322	104151373	104145645	104145855	104153417	104153548	0.000936295	0.0327246	0.379,0.319,0.268	0.193,0.21,0.182	0.127
ENSG00000162572.20_2	SCNN1D	chr1	+	1220950	1221044	1219357	1219470	1221305	1221658	0.00027759	0.0164697	0.0,0.0,NA	0.069,0.105,0.041	-0.072
ENSG00000213923.11_3	CSNK1E	chr22	-	38694099	38694209	38692211	38693161	38694790	38694939	1.53001e-05	0.00531576	0.35,0.346,0.45	0.694,0.734,0.78	-0.354
ENSG00000213923.11_3	CSNK1E	chr22	-	38694099	38694209	38692631	38692692	38694790	38694939	0.000272048	0.0163332	0.274,0.272,0.329	0.437,0.586,0.57	-0.239
ENSG00000132716.18_3	DCAF8	chr1	-	160190248	160190322	160188638	160188758	160192440	160192571	0.000995384	0.0338907	0.058,0.047,0.138	0.02,0.013,0.027	0.061
ENSG00000132716.18_3	DCAF8	chr1	-	160190248	160190481	160188638	160188758	160192440	160192571	0.00022996	0.0149492	0.078,0.061,0.163	0.024,0.017,0.055	0.069
ENSG00000219626.8_3	FAM228B	chr2	+	24357988	24358057	24347032	24347330	24387067	24387178	0.00101237	0.0341878	1.0,1.0,NA	0.883,0.737,1.0	0.127
ENSG00000219626.8_3	FAM228B	chr2	+	24360778	24360970	24357988	24358057	24362239	24362320	0.00031313	0.017523	1.0,1.0,1.0	0.354,0.721,0.189	0.579
ENSG00000219626.8_3	FAM228B	chr2	+	24384375	24384483	24369799	24369956	24387067	24387178	0.00165601	0.0434949	1.0,1.0,NA	0.473,0.801,0.503	0.408
ENSG00000219626.8_3	FAM228B	chr2	+	24384375	24384483	24369799	24369956	24392224	24392506	0.00180967	0.045386	1.0,1.0,NA	0.914,0.756,1.0	0.11
ENSG00000153914.15_2	SREK1	chr5	+	65451892	65454760	65449290	65449424	65455046	65455162	5.61516e-06	0.00450126	0.1,0.171,0.156	0.361,0.451,0.446	-0.277
ENSG00000153914.15_2	SREK1	chr5	+	65454636	65454760	65449290	65449424	65455046	65455162	5.93004e-06	0.00450126	0.094,0.137,0.151	0.311,0.36,0.397	-0.229
ENSG00000183963.18_3	SMTN	chr22	+	31483068	31483186	31481079	31481277	31483950	31484099	0.00133369	0.0388825	0.0,0.0,NA	0.079,0.213,NA	-0.146
ENSG00000142599.17_3	RERE	chr1	-	8674619	8674745	8617476	8617582	8684368	8684439	0.000197124	0.0138672	0.803,0.741,0.755	0.882,0.857,0.891	-0.11
ENSG00000102606.17_3	ARHGEF7	chr13	+	111862218	111862349	111857635	111857720	111870025	111870147	0.000525849	0.0235959	0.802,0.817,0.86	0.889,0.909,0.911	-0.077
ENSG00000186364.11_2	NUDT17	chr1	-	145588609	145588635	145588377	145588470	145588871	145589055	0.000712199	0.0281002	1.0,1.0,1.0	0.628,0.612,1.0	0.253
ENSG00000082898.16_2	XPO1	chr2	-	61752404	61752468	61749745	61749818	61752626	61753656	0.00149097	0.0410673	0.075,0.061,0.135	0.406,0.328,0.817	-0.427
ENSG00000138386.16_3	NAB1	chr2	+	191514556	191514708	191513958	191514086	191523883	191524202	0.000587388	0.0251005	0.274,0.303,0.252	0.197,0.197,0.233	0.067
ENSG00000138386.16_3	NAB1	chr2	+	191520702	191520879	191513958	191514086	191523883	191524088	0.000732926	0.0285903	0.436,0.384,0.191	0.244,0.245,0.095	0.142
ENSG00000138386.16_3	NAB1	chr2	+	191520702	191520879	191513958	191514086	191548463	191548553	0.000338884	0.0182734	1.0,1.0,1.0	0.941,0.976,0.778	0.102
ENSG00000138386.16_3	NAB1	chr2	+	191535051	191535185	191513795	191514086	191548463	191548553	0.00135277	0.0390797	1.0,1.0,1.0	0.696,0.859,0.0	0.482
ENSG00000125944.18_2	HNRNPR	chr1	-	23667344	23667510	23664762	23665101	23670703	23670755	0.00198076	0.0473184	0.39,0.402,0.336	0.286,0.337,0.251	0.085
ENSG00000164830.18_3	OXR1	chr8	+	107715133	107715318	107704955	107705105	107718609	107719210	6.1079e-05	0.00827734	0.907,0.908,0.901	0.967,0.957,0.992	-0.067
ENSG00000154556.17_3	SORBS2	chr4	-	186560030	186560189	186551702	186551752	186567821	186567936	0.00057803	0.0249043	0.249,0.118,0.162	0.506,0.381,0.621	-0.326
ENSG00000154556.17_3	SORBS2	chr4	-	186560030	186560189	186556508	186556565	186567821	186567936	0.00198418	0.0473512	0.778,0.848,0.593	0.933,0.9,0.964	-0.193
ENSG00000149657.19_3	LSM14B	chr20	+	60702640	60702757	60701359	60701495	60704840	60705008	0.00195456	0.0469962	0.332,0.317,0.352	0.531,0.394,0.572	-0.165
ENSG00000149657.19_3	LSM14B	chr20	+	60702640	60702757	60701359	60701495	60705274	60705352	0.00011662	0.0106441	0.84,0.687,0.813	0.993,0.944,0.987	-0.195
ENSG00000149657.19_3	LSM14B	chr20	+	60704840	60705008	60701281	60701495	60705274	60705352	0.000210914	0.0143835	0.961,0.912,0.946	0.997,0.986,0.993	-0.052
ENSG00000149657.19_3	LSM14B	chr20	+	60705274	60705352	60704840	60705008	60705585	60705722	2.67434e-05	0.0063795	0.94,0.907,0.921	0.819,0.825,0.821	0.101
ENSG00000176142.12_3	TMEM39A	chr3	-	119176864	119176930	119171355	119171377	119180808	119180995	0.000509693	0.0230978	0.86,0.925,0.916	1.0,0.974,1.0	-0.091
ENSG00000176142.12_3	TMEM39A	chr3	-	119176864	119177031	119171293	119171377	119180808	119180995	0.000163049	0.0122479	0.911,0.942,0.936	1.0,0.983,1.0	-0.065
ENSG00000250061.5_2	RP11-541P9.3	chr5	-	162855946	162856039	162852808	162852926	162864188	162864299	0.000645968	0.0265336	1.0,1.0,NA	0.231,0.444,1.0	0.442
ENSG00000124831.18_3	LRRFIP1	chr2	+	238647874	238647952	238629414	238629465	238657006	238657042	0.00163551	0.0432071	0.024,0.03,0.049	0.114,0.107,0.082	-0.067
ENSG00000145723.16_2	GIN1	chr5	-	102432244	102432530	102421703	102423876	102440244	102440550	0.000153323	0.0119214	0.765,0.836,0.816	0.93,0.971,1.0	-0.161
ENSG00000187961.13_3	KLHL17	chr1	+	898716	898884	898411	898633	899299	899388	0.000168441	0.0125098	0.915,0.893,0.93	0.983,1.0,0.954	-0.066
ENSG00000162813.17_3	BPNT1	chr1	-	220246191	220246299	220242725	220242774	220247308	220247409	3.55088e-05	0.00704177	0.878,0.873,0.849	0.922,0.933,0.933	-0.063
ENSG00000105327.17_3	BBC3	chr19	-	47731414	47731703	47724080	47725175	47735771	47736023	7.29647e-05	0.00886977	1.0,1.0,1.0	0.929,0.878,0.958	0.078
ENSG00000166199.12_3	ALKBH3	chr11	+	43913590	43913679	43911274	43911378	43940587	43940592	0.00157707	0.0423523	0.895,0.79,0.816	0.93,0.981,1.0	-0.137
ENSG00000166199.12_3	ALKBH3	chr11	+	43923065	43923275	43911311	43911378	43940587	43940592	0.00109366	0.0356055	0.907,0.82,0.825	0.943,0.987,1.0	-0.126
ENSG00000069399.14_3	BCL3	chr19	+	45261502	45261670	45260845	45260980	45261980	45262098	6.83845e-06	0.0045303	0.901,0.915,0.765	1.0,1.0,1.0	-0.14
ENSG00000069399.14_3	BCL3	chr19	+	45261502	45261730	45260902	45260980	45261980	45262098	1.1067e-05	0.0049538	0.807,0.842,0.556	1.0,1.0,1.0	-0.265
ENSG00000105063.18_3	PPP6R1	chr19	-	55752606	55752759	55752312	55752447	55752844	55753007	1.04425e-05	0.00484519	0.941,0.914,0.951	1.0,0.998,0.994	-0.062
ENSG00000087266.15_3	SH3BP2	chr4	+	2795889	2795989	2794798	2794865	2811505	2811556	0.00133384	0.0388825	0.142,0.08,0.225	0.036,0.0,0.0	0.137
ENSG00000087266.15_3	SH3BP2	chr4	+	2811505	2811556	2794797	2794865	2822340	2822480	0.000269687	0.016303	0.031,0.046,0.086	0.172,0.178,0.122	-0.103
ENSG00000116698.21_3	SMG7	chr1	+	183516237	183516387	183515100	183515472	183518342	183518423	0.000872127	0.0314038	0.088,0.048,0.055	0.15,0.119,0.158	-0.079
ENSG00000021826.14_3	CPS1	chr2	+	211384274	211384394	211342405	211342490	211421442	211421583	0.000594189	0.0253165	0.349,0.518,0.349	0.866,0.855,1.0	-0.502
ENSG00000145020.15_3	AMT	chr3	-	49455599	49455661	49455250	49455406	49456403	49456584	0.000195648	0.0138221	0.005,0.005,0.0	0.06,0.037,0.08	-0.056
ENSG00000162775.14_2	RBM15	chr1	+	110888160	110888271	110881127	110884890	110888929	110889299	4.00444e-05	0.00725297	0.477,0.464,0.449	0.252,0.315,0.223	0.2
ENSG00000103168.16_3	TAF1C	chr16	-	84213551	84213686	84211457	84213457	84213775	84213950	0.00127041	0.0381662	0.865,0.837,0.797	0.902,0.927,0.947	-0.092
ENSG00000103168.16_3	TAF1C	chr16	-	84213551	84213689	84211452	84213457	84213775	84213950	0.00106165	0.0350721	0.927,0.907,0.879	0.949,0.962,0.975	-0.058
ENSG00000203985.10_2	LDLRAD1	chr1	-	54479908	54480037	54477815	54477953	54483048	54483100	0.000549971	0.0242095	NA,0.0,0.0	0.509,0.539,0.342	-0.463
ENSG00000138867.16_3	GUCD1	chr22	-	24939809	24940051	24936390	24939068	24942881	24942973	0.0001295	0.0110554	0.893,0.874,0.894	0.953,0.979,0.953	-0.075
ENSG00000138867.16_3	GUCD1	chr22	-	24944884	24944969	24943683	24944041	24951582	24951903	0.000169448	0.0125392	0.914,0.921,0.931	0.978,0.99,0.962	-0.055
ENSG00000138867.16_3	GUCD1	chr22	-	24950916	24951104	24944884	24944969	24951582	24951827	0.00105478	0.0349714	0.627,0.552,0.659	0.488,0.448,0.498	0.135
ENSG00000163644.14_3	PPM1K	chr4	-	89199295	89199794	89196296	89198395	89205557	89205713	0.000915687	0.0322963	0.815,0.732,0.576	0.942,0.913,0.892	-0.208
ENSG00000163644.14_3	PPM1K	chr4	-	89199687	89199794	89198294	89198395	89205557	89205742	0.00108061	0.0354501	0.679,0.585,0.387	0.889,0.846,0.852	-0.312
ENSG00000185842.15_2	DNAH14	chr1	+	225161792	225161855	225156460	225156576	225190484	225190629	0.00214404	0.0491454	0.869,0.836,0.917	1.0,1.0,1.0	-0.126
ENSG00000185842.15_2	DNAH14	chr1	+	225394669	225394922	225393672	225393881	225418774	225418853	0.0010971	0.0356873	0.867,0.7,0.429	1.0,1.0,1.0	-0.335
ENSG00000185842.15_2	DNAH14	chr1	+	225533663	225534082	225528158	225528403	225534157	225534356	0.000787921	0.0297756	1.0,1.0,1.0	0.8,0.75,1.0	0.15
ENSG00000125388.19_3	GRK4	chr4	+	3011374	3011438	3009462	3009555	3015414	3015555	0.000692923	0.0277009	1.0,1.0,1.0	0.94,0.7,0.578	0.261
ENSG00000175832.12_3	ETV4	chr17	-	41610041	41610307	41607474	41607549	41610554	41610716	9.02628e-06	0.00470821	1.0,1.0,1.0	0.913,0.937,0.838	0.104
ENSG00000175832.12_3	ETV4	chr17	-	41622925	41623036	41622641	41622735	41623552	41623800	0.00217587	0.0494239	0.833,0.861,0.773	0.961,0.903,1.0	-0.132
ENSG00000158062.20_3	UBXN11	chr1	-	26627416	26627515	26624452	26624553	26628184	26628213	0.000126622	0.010955	0.495,0.49,0.605	0.26,0.278,0.369	0.228
ENSG00000158062.20_3	UBXN11	chr1	-	26627416	26627544	26624452	26624553	26628184	26628213	0.000132104	0.0111141	0.355,0.363,0.457	0.161,0.197,0.243	0.191
ENSG00000132485.13_3	ZRANB2	chr1	-	71531360	71531435	71529019	71530820	71532458	71532617	4.07375e-05	0.00726974	0.36,0.403,0.43	0.709,0.619,0.753	-0.296
ENSG00000160813.6_2	PPP1R35	chr7	-	100033253	100033390	100032904	100033156	100033470	100033687	7.84284e-06	0.00468683	0.73,0.672,0.701	0.926,0.867,0.902	-0.197
ENSG00000172113.8_3	NME6	chr3	-	48342016	48342124	48339916	48340013	48342768	48342815	0.000338729	0.0182734	0.049,0.083,0.071	0.0,0.0,0.018	0.062
ENSG00000172113.8_3	NME6	chr3	-	48342016	48342124	48339916	48340013	48342785	48342858	0.000534329	0.0238439	0.059,0.086,0.074	0.0,0.0,0.032	0.062
ENSG00000155366.16_3	RHOC	chr1	-	113247674	113247790	113246265	113246428	113249699	113249757	0.00167753	0.0437974	0.341,0.129,0.175	0.057,0.046,0.064	0.159
ENSG00000155366.16_3	RHOC	chr1	-	113247721	113247745	113246265	113246428	113249699	113249724	0.00013896	0.0113611	0.785,0.653,0.738	0.42,0.366,0.499	0.297
ENSG00000155366.16_3	RHOC	chr1	-	113247721	113247823	113246265	113246428	113249699	113249724	0.00110647	0.0359017	0.738,0.59,0.705	0.395,0.373,0.518	0.249
ENSG00000155366.16_3	RHOC	chr1	-	113247721	113248874	113246265	113246428	113249699	113249749	0.00105406	0.0349714	0.709,0.555,0.674	0.359,0.338,0.479	0.254
ENSG00000182095.14_3	TNRC18	chr7	-	5401224	5401353	5399028	5399200	5401527	5401664	0.000452411	0.0215044	0.91,0.887,0.893	0.816,0.843,0.766	0.088
ENSG00000116001.15_3	TIA1	chr2	-	70455475	70455594	70454866	70454954	70456190	70456223	0.000909345	0.0321457	0.085,0.104,0.107	0.157,0.164,0.253	-0.093
ENSG00000116001.15_3	TIA1	chr2	-	70455475	70455594	70454866	70454954	70456395	70456450	0.000581714	0.0249818	0.099,0.139,0.22	0.396,0.333,0.378	-0.216
ENSG00000116001.15_3	TIA1	chr2	-	70456190	70456223	70454866	70454954	70456395	70456450	0.000181079	0.0130879	0.723,0.703,0.764	0.863,0.823,0.834	-0.11
ENSG00000140403.12_2	DNAJA4	chr15	+	78562838	78563019	78556915	78557237	78565436	78565541	0.000189909	0.0135072	1.0,1.0,1.0	0.884,0.955,0.985	0.059
ENSG00000283050.1_3	GTF2IP12	chr4	-	120366028	120366182	120365522	120365588	120366466	120366682	0.00171581	0.0442238	0.0,0.059,0.0	0.06,0.158,0.119	-0.093
ENSG00000261040.6_2	WFDC21P	chr17	-	58162415	58162564	58160926	58161127	58165557	58165654	0.00174589	0.0445268	1.0,1.0,1.0	1.0,0.94,0.852	0.069
ENSG00000127980.15_2	PEX1	chr7	-	92138642	92138725	92136307	92136440	92140257	92140361	0.00141723	0.0401324	0.924,0.939,0.892	0.825,0.874,0.777	0.093
ENSG00000137955.15_3	RABGGTB	chr1	+	76255636	76255959	76253181	76253289	76256969	76257022	0.000613177	0.0256726	1.0,1.0,0.857	0.429,0.273,0.25	0.635
ENSG00000135622.12_2	SEMA4F	chr2	+	74900583	74900703	74884691	74884751	74901624	74901803	0.00169145	0.043886	0.309,0.446,0.446	0.653,0.763,1.0	-0.405
ENSG00000167930.15_3	FAM234A	chr16	+	298242	298396	284842	284856	299547	299653	4.68785e-05	0.00763187	0.128,0.113,0.138	0.047,0.068,0.047	0.072
ENSG00000167930.15_3	FAM234A	chr16	+	298242	298396	296955	297068	299547	299653	0.00143171	0.040336	1.0,0.955,1.0	0.838,0.86,0.75	0.169
ENSG00000162373.12_3	BEND5	chr1	-	49208294	49208443	49201910	49202124	49224571	49224956	5.6728e-05	0.00798303	1.0,1.0,1.0	0.714,0.615,0.778	0.298
ENSG00000186230.6_3	ZNF749	chr19	+	57953252	57953379	57946696	57946961	57954658	57956853	0.00135569	0.0390976	0.558,0.582,0.554	0.766,0.687,0.92	-0.226
ENSG00000198176.12_2	TFDP1	chr13	+	114292132	114292211	114290848	114291015	114294434	114294999	0.00091856	0.0323289	0.895,0.886,0.86	0.828,0.808,0.828	0.059
ENSG00000189196.4_2	LINC00994	chr3	-	64068766	64069360	64065510	64065683	64072552	64073039	0.00070372	0.0279521	1.0,1.0,NA	0.385,0.429,1.0	0.395
ENSG00000143850.13_3	PLEKHA6	chr1	-	204225929	204226016	204219673	204219742	204226480	204226997	0.00168825	0.0438444	0.237,0.271,0.176	0.326,0.3,0.344	-0.095
ENSG00000108848.15_3	LUC7L3	chr17	+	48815497	48815560	48814647	48814840	48817666	48817706	0.000574264	0.0248196	0.251,0.248,0.259	0.36,0.302,0.337	-0.08
ENSG00000108848.15_3	LUC7L3	chr17	+	48815501	48815560	48814647	48814840	48817666	48817706	0.000162971	0.0122479	0.1,0.098,0.09	0.156,0.162,0.152	-0.061
ENSG00000108848.15_3	LUC7L3	chr17	+	48826579	48826705	48825749	48825777	48827861	48827911	4.87176e-05	0.00766602	0.88,0.841,0.929	0.659,0.718,0.679	0.198
ENSG00000137965.10_2	IFI44	chr1	+	79126238	79126339	79124996	79125168	79128388	79128441	3.87737e-05	0.00721045	1.0,1.0,1.0	0.938,0.905,0.888	0.09
ENSG00000137965.10_2	IFI44	chr1	+	79126238	79126376	79125003	79125168	79128388	79128563	3.6216e-05	0.00707085	1.0,1.0,1.0	0.889,0.819,0.832	0.153
ENSG00000093183.13_3	SEC22C	chr3	-	42605256	42605372	42605014	42605178	42610356	42610565	3.86748e-05	0.00721045	0.062,0.079,0.072	0.029,0.018,0.005	0.054
ENSG00000093183.13_3	SEC22C	chr3	-	42605256	42605472	42605014	42605178	42610356	42610565	1.03163e-05	0.00483249	0.124,0.144,0.124	0.045,0.026,0.013	0.103
ENSG00000152795.17_2	HNRNPDL	chr4	-	83346715	83346820	83345781	83346036	83347189	83347282	0.000205151	0.0141739	0.098,0.071,0.067	0.258,0.185,0.364	-0.19
ENSG00000163126.14_3	ANKRD23	chr2	-	97504235	97505381	97499047	97499277	97505463	97505562	0.00115701	0.0366741	0.953,1.0,1.0	0.787,0.795,0.5	0.29
ENSG00000151689.12_2	INPP1	chr2	+	191224371	191224424	191208643	191208804	191224764	191225032	6.96524e-05	0.00871091	0.0,0.0,0.0	0.42,0.205,0.266	-0.297
ENSG00000151689.12_2	INPP1	chr2	+	191224371	191224424	191213613	191213757	191224764	191225032	7.20248e-05	0.00883916	0.0,0.0,0.0	0.194,0.148,0.153	-0.165
ENSG00000165029.15_2	ABCA1	chr9	-	107665894	107666052	107651382	107651476	107690215	107690420	0.00114012	0.036555	1.0,1.0,NA	0.826,0.59,1.0	0.195
ENSG00000042088.13_3	TDP1	chr14	+	90422921	90423144	90422245	90422314	90429451	90429896	0.00129361	0.0384938	0.558,0.54,0.548	0.758,0.63,0.771	-0.171
ENSG00000117013.14_2	KCNQ4	chr1	+	41289768	41289930	41287985	41288074	41296755	41296976	1.95521e-07	0.00185213	0.753,0.768,0.815	0.983,0.978,0.99	-0.205
ENSG00000178084.1_2	HTR3C	chr3	+	183772508	183772675	183770834	183770935	183773099	183773144	9.87665e-05	0.00982133	1.0,0.548,1.0	0.349,0.255,0.424	0.507
ENSG00000178084.1_2	HTR3C	chr3	+	183773099	183773144	183770834	183770935	183774662	183774832	5.53308e-05	0.00795233	0.0,0.0,NA	0.43,0.504,0.569	-0.501
ENSG00000152147.10_3	GEMIN6	chr2	+	39006399	39006583	39006113	39006260	39008658	39009089	0.00186974	0.0461102	0.069,0.079,0.046	0.109,0.143,0.124	-0.061
ENSG00000241322.4	CDRT1	chr17	-	15496650	15496809	15491701	15492541	15498061	15498140	0.00124644	0.0378381	1.0,1.0,NA	0.846,0.688,1.0	0.155
ENSG00000204120.14_3	GIGYF2	chr2	+	233587263	233587368	233568133	233568199	233589283	233589401	1.19216e-05	0.00506079	0.349,0.345,0.352	0.133,0.187,0.176	0.183
ENSG00000204120.14_3	GIGYF2	chr2	+	233587263	233587368	233568133	233568199	233599126	233599196	0.000898107	0.0319485	0.213,0.143,0.18	0.069,0.087,0.107	0.091
ENSG00000112739.16_2	PRPF4B	chr6	+	4061888	4061934	4060646	4061381	4062446	4062533	0.000562637	0.0245681	0.861,0.927,0.786	0.981,1.0,0.959	-0.122
ENSG00000115459.17_2	ELMOD3	chr2	+	85614220	85614348	85604466	85604597	85616873	85616950	0.0021494	0.0492172	0.187,0.205,0.207	0.281,0.246,0.331	-0.086
ENSG00000146733.13_2	PSPH	chr7	-	56087292	56087427	56084926	56085072	56088765	56088924	6.8053e-05	0.00866481	0.906,0.914,0.904	0.968,0.948,0.976	-0.056
ENSG00000146733.13_2	PSPH	chr7	-	56087292	56087501	56084969	56085072	56088765	56088924	9.39157e-05	0.00966564	0.825,0.837,0.824	0.927,0.9,0.949	-0.097
ENSG00000146733.13_2	PSPH	chr7	-	56110840	56110954	56101653	56101799	56118830	56119297	0.001652	0.0434473	0.407,0.492,0.423	0.631,0.718,0.647	-0.225
ENSG00000146733.13_2	PSPH	chr7	-	56110840	56110954	56101653	56101847	56118830	56119297	0.00152173	0.0414595	0.114,0.136,0.123	0.187,0.232,0.18	-0.075
ENSG00000136098.16_3	NEK3	chr13	-	52715155	52715205	52710935	52711038	52718050	52718115	0.00130249	0.0385404	0.424,0.395,0.282	0.558,0.563,0.738	-0.253
ENSG00000109339.19_3	MAPK10	chr4	-	87019676	87019748	86988925	86989108	87022204	87022370	0.000740084	0.0287739	0.851,0.918,0.822	1.0,0.991,1.0	-0.133
ENSG00000109339.19_3	MAPK10	chr4	-	87019676	87020438	86989001	86989108	87022204	87022370	0.000385307	0.0197479	0.667,0.5,0.333	1.0,0.971,1.0	-0.49
ENSG00000092853.13_2	CLSPN	chr1	-	36212366	36212593	36211051	36211163	36213507	36213662	0.000153301	0.0119214	0.98,0.994,0.979	0.88,0.864,0.833	0.125
ENSG00000114841.17_3	DNAH1	chr3	+	52386567	52386723	52385977	52386119	52387118	52387317	0.000308749	0.0174035	1.0,1.0,1.0	0.937,0.905,0.724	0.145
ENSG00000114841.17_3	DNAH1	chr3	+	52409970	52410009	52409255	52409429	52412617	52412796	0.00146481	0.0408024	1.0,1.0,1.0	0.927,0.902,1.0	0.057
ENSG00000142694.6_2	EVA1B	chr1	-	36788571	36788668	36787631	36788326	36789059	36789216	0.000925729	0.0324937	1.0,1.0,1.0	0.873,0.978,0.955	0.065
ENSG00000146376.10_2	ARHGAP18	chr6	-	129905132	129905257	129901214	129901276	129920360	129920501	0.000598503	0.0253368	0.904,0.938,0.883	0.981,0.963,0.982	-0.067
ENSG00000162929.13_2	KIAA1841	chr2	+	61348319	61348411	61345162	61345251	61361271	61361411	1.6057e-05	0.00531576	1.0,1.0,1.0	0.96,0.942,0.942	0.052
ENSG00000163125.15_2	RPRD2	chr1	+	150414356	150414434	150413398	150413499	150415706	150415759	0.000403335	0.0201725	0.514,0.557,0.603	0.667,0.684,0.676	-0.118
ENSG00000168675.18_3	LDLRAD4	chr18	+	13484035	13484118	13438242	13438383	13621115	13621269	0.000278805	0.0165249	0.0,0.0,0.0	0.309,0.14,1.0	-0.483
ENSG00000101353.14_3	MROH8	chr20	-	35748906	35749021	35748100	35748241	35749301	35749439	0.00192884	0.0467813	1.0,1.0,1.0	0.804,0.732,1.0	0.155
ENSG00000134184.12_3	GSTM1	chr1	+	110230738	110230867	110230466	110230531	110231294	110231359	0.000241651	0.0153418	NA,0.94,0.895	NA,1.0,1.0	-0.083
ENSG00000172954.13_2	LCLAT1	chr2	+	30748452	30748621	30670091	30670249	30755981	30756132	1.83208e-05	0.00556815	0.959,0.946,0.927	1.0,1.0,1.0	-0.056
ENSG00000090621.13_3	PABPC4	chr1	-	40029507	40029594	40029285	40029413	40030142	40030214	5.40384e-05	0.00789022	0.847,0.833,0.845	0.903,0.905,0.916	-0.066
ENSG00000222041.10_2	CYTOR	chr2	+	87777640	87777749	87755014	87755164	87779741	87779942	2.51966e-05	0.00617572	0.0,0.0,0.0	0.359,0.428,0.483	-0.423
ENSG00000103202.12_3	NME4	chr16	+	448207	448385	446768	447079	448989	449123	3.0411e-06	0.00409504	0.133,0.156,0.194	0.671,0.75,0.714	-0.551
ENSG00000214021.15_3	TTLL3	chr3	+	9857757	9857886	9854931	9855029	9867483	9867585	2.64567e-05	0.00635753	1.0,1.0,1.0	0.945,0.874,0.927	0.085
ENSG00000214021.15_3	TTLL3	chr3	+	9874787	9874957	9870643	9871079	9876364	9876780	0.00116348	0.0366815	0.071,0.109,0.043	0.152,0.125,0.163	-0.072
ENSG00000214021.15_3	TTLL3	chr3	+	9876110	9876187	9874787	9874929	9876364	9876591	0.000293358	0.0170219	0.0,0.0,NA	0.13,0.094,0.132	-0.119
ENSG00000135749.18_3	PCNX2	chr1	-	233397790	233397911	233397030	233397067	233398703	233398909	0.00201111	0.0476264	0.669,0.772,0.728	0.886,0.822,0.912	-0.15
ENSG00000187860.10_2	CCDC157	chr22	+	30766314	30767716	30765420	30765592	30769585	30769753	0.00165112	0.0434353	1.0,1.0,1.0	0.875,0.886,1.0	0.08
ENSG00000163818.16_3	LZTFL1	chr3	-	45868847	45868951	45864807	45867824	45869930	45870107	0.00180356	0.0453267	0.897,0.878,0.861	0.976,0.923,0.968	-0.077
ENSG00000086102.18_2	NFX1	chr9	+	33354083	33354185	33352643	33352717	33354848	33354890	0.000127275	0.0109745	0.954,0.953,0.915	1.0,0.994,1.0	-0.057
ENSG00000205517.12_3	RGL3	chr19	-	11515998	11516102	11515822	11515907	11517094	11517310	0.000904913	0.0320594	1.0,NA,1.0	0.882,1.0,0.696	0.141
ENSG00000198815.8_3	FOXJ3	chr1	-	42671432	42671534	42664772	42664901	42693553	42693637	0.00188882	0.0463051	0.619,0.645,0.681	0.75,0.785,0.698	-0.096
ENSG00000109171.14_2	SLAIN2	chr4	+	48396592	48396670	48385663	48385801	48422141	48422460	0.00012299	0.0108068	0.23,0.28,0.221	0.392,0.463,0.339	-0.154
ENSG00000100796.17_2	PPP4R3A	chr14	-	91932604	91932760	91931593	91931763	91937180	91937339	0.000844278	0.030768	0.099,0.094,0.135	0.243,0.161,0.242	-0.106
ENSG00000116670.14_3	MAD2L2	chr1	-	11741095	11741495	11740618	11740670	11751469	11751707	7.4615e-05	0.0088725	0.954,0.937,0.928	0.726,0.835,0.78	0.159
ENSG00000105662.15_2	CRTC1	chr19	+	18882251	18882356	18876213	18876338	18885709	18885796	0.000212437	0.0144448	0.932,0.971,0.881	1.0,1.0,1.0	-0.072
ENSG00000105662.15_2	CRTC1	chr19	+	18882251	18882356	18879294	18879603	18885709	18885796	0.000171674	0.0126826	0.921,0.897,0.845	0.982,0.994,0.974	-0.096
ENSG00000105662.15_2	CRTC1	chr19	+	18882251	18882356	18879294	18879603	18886450	18886631	0.00102929	0.034508	0.921,0.977,0.941	1.0,1.0,1.0	-0.054
ENSG00000138380.17_3	CARF	chr2	+	203789019	203789138	203782599	203782766	203799224	203799322	1.45292e-05	0.00528921	1.0,1.0,1.0	0.718,0.737,0.729	0.272
ENSG00000138380.17_3	CARF	chr2	+	203807462	203807690	203806582	203806703	203817281	203817343	0.000792228	0.0298199	0.818,0.884,0.793	0.957,1.0,0.964	-0.142
ENSG00000138380.17_3	CARF	chr2	+	203807485	203807690	203806582	203806703	203817281	203817402	0.00111122	0.0359952	0.733,0.83,0.647	0.933,1.0,0.943	-0.222
ENSG00000198648.10_3	STK39	chr2	-	168921828	168921891	168920009	168920080	168931491	168931521	0.000369062	0.0191981	0.792,0.805,0.861	0.911,0.897,0.946	-0.099
ENSG00000255036.6_3	RP11-23J9.4	chr9	+	100053652	100053769	100053135	100053184	100070017	100070088	0.000127115	0.0109745	0.576,0.521,0.55	1.0,0.954,0.844	-0.384
ENSG00000213983.11_3	AP1G2	chr14	-	24035024	24035101	24034814	24034910	24035272	24035369	0.00220285	0.0496811	0.974,0.938,0.92	0.868,0.842,0.887	0.078
ENSG00000136883.13_2	KIF12	chr9	-	116859580	116859716	116858666	116858758	116859886	116860021	0.00174757	0.0445268	0.788,0.78,0.669	0.423,0.538,0.484	0.264
ENSG00000089693.10_2	MLF2	chr12	-	6859342	6859471	6857932	6858148	6861090	6861220	0.0012824	0.0383691	1.0,1.0,1.0	NA,0.722,0.771	0.254
ENSG00000223745.7_3	CCDC18-AS1	chr1	-	93770944	93771027	93730196	93730329	93780705	93780826	2.51147e-05	0.0061687	1.0,1.0,1.0	0.892,0.846,0.767	0.165
ENSG00000223745.7_3	CCDC18-AS1	chr1	-	93790191	93790286	93770667	93771027	93802933	93802949	0.000528485	0.0236704	1.0,1.0,1.0	0.893,0.951,0.641	0.172
ENSG00000223745.7_3	CCDC18-AS1	chr1	-	93791325	93791452	93770667	93771027	93802933	93802949	0.000150633	0.0117916	1.0,1.0,1.0	0.955,0.974,0.887	0.061
ENSG00000023228.13_3	NDUFS1	chr2	-	207017142	207017234	207014503	207014649	207018341	207018406	0.000261491	0.0160061	0.916,0.891,0.941	0.988,0.967,0.99	-0.066
ENSG00000166908.17_3	PIP4K2C	chr12	+	57993182	57993221	57992847	57992994	57994106	57994219	0.000339533	0.0182914	0.903,0.897,0.9	0.934,0.948,0.976	-0.053
ENSG00000137764.19_3	MAP2K5	chr15	+	68040568	68040595	67995674	67995746	68040906	68040939	0.00128636	0.0384161	0.891,0.852,0.909	0.985,0.966,0.944	-0.081
ENSG00000132879.13_2	FBXO44	chr1	+	11715384	11715756	11714431	11714638	11715862	11716157	0.00030909	0.0174035	0.933,0.769,0.756	0.385,0.471,0.333	0.423
ENSG00000132879.13_2	FBXO44	chr1	+	11715726	11715756	11714431	11714638	11715862	11716157	0.000302813	0.0172269	0.877,0.641,0.568	0.201,0.254,0.171	0.487
ENSG00000132879.13_2	FBXO44	chr1	+	11718589	11718685	11718323	11718421	11718792	11718928	0.00130389	0.0385624	0.44,0.309,0.316	0.569,0.455,0.431	-0.13
ENSG00000221914.9_3	PPP2R2A	chr8	+	26197418	26197489	26196405	26196503	26211983	26212149	3.74929e-05	0.00716089	0.034,0.032,0.042	0.096,0.077,0.138	-0.068
ENSG00000130038.9_3	CRACR2A	chr12	-	3842107	3842376	3822402	3822483	3862180	3862263	0.000748022	0.0289647	0.914,0.935,0.95	1.0,1.0,0.956	-0.052
ENSG00000151693.9_2	ASAP2	chr2	+	9531190	9531325	9528422	9528675	9533610	9533776	0.00113853	0.0365329	0.414,0.431,0.408	0.494,0.614,0.636	-0.164
ENSG00000130734.9_2	ATG4D	chr19	+	10657514	10657747	10655632	10655806	10657864	10657929	0.000398761	0.0201188	0.923,0.915,0.944	0.834,0.845,0.881	0.074
ENSG00000130734.9_2	ATG4D	chr19	+	10657514	10657751	10655458	10655806	10657864	10657929	0.000232171	0.0150286	0.916,0.912,0.94	0.823,0.832,0.867	0.082
ENSG00000130734.9_2	ATG4D	chr19	+	10657514	10657758	10655795	10655806	10657864	10657929	0.000206155	0.0142094	0.918,0.912,0.943	0.823,0.832,0.866	0.084
ENSG00000130734.9_2	ATG4D	chr19	+	10657514	10657791	10655632	10655806	10657864	10657929	6.88698e-05	0.00866914	0.959,0.952,0.967	0.881,0.898,0.912	0.062
ENSG00000136731.12_2	UGGT1	chr2	+	128913965	128913989	128913062	128913161	128914825	128914920	0.000136627	0.0112946	0.639,0.716,0.652	0.826,0.892,0.939	-0.217
ENSG00000028116.16_3	VRK2	chr2	+	58381888	58381937	58373450	58373609	58386483	58387006	8.81079e-07	0.00212967	0.224,0.232,0.243	0.116,0.121,0.094	0.123
ENSG00000109685.17_3	NSD2	chr4	+	1893892	1893990	1873160	1873269	1902352	1902493	0.000676866	0.0272274	0.049,0.051,0.071	0.098,0.095,0.134	-0.052
ENSG00000109685.17_3	NSD2	chr4	+	1895456	1895636	1873160	1873269	1902352	1902493	0.000322931	0.0177866	0.041,0.035,0.054	0.078,0.108,0.1	-0.052
ENSG00000115392.11_3	FANCL	chr2	-	58421363	58421408	58392858	58393009	58425728	58425797	0.000132549	0.0111354	0.142,0.148,0.153	0.091,0.083,0.051	0.073
ENSG00000163931.15_2	TKT	chr3	-	53268998	53269190	53265365	53265566	53289851	53289990	0.00150052	0.0411934	1.0,1.0,NA	0.333,0.6,1.0	0.356
ENSG00000179889.18_3	PDXDC1	chr16	+	15095632	15095713	15092196	15092262	15098043	15098190	0.000147667	0.011691	0.859,0.847,0.835	0.896,0.925,0.915	-0.065
ENSG00000179889.18_3	PDXDC1	chr16	+	15095632	15095744	15092196	15092262	15098043	15098190	0.000291709	0.0169688	0.669,0.652,0.636	0.729,0.801,0.793	-0.122
ENSG00000095787.21_3	WAC	chr10	+	28884661	28884970	28879648	28879761	28897114	28897360	0.00187654	0.04617	0.831,0.819,0.713	0.952,0.926,0.847	-0.121
ENSG00000204130.12_2	RUFY2	chr10	-	70164427	70164601	70161376	70161494	70166942	70166993	0.0014742	0.04083	0.922,0.85,0.806	0.984,0.966,0.953	-0.108
ENSG00000114670.13_2	NEK11	chr3	+	130746773	130746846	130745726	130745850	130748456	130748722	2.08127e-05	0.00572932	0.377,0.447,0.396	0.776,0.779,0.858	-0.398
ENSG00000251443.1_2	LINC02160	chr5	+	33248647	33248757	33244957	33245162	33255581	33255659	0.00156862	0.0422426	0.0,0.0,NA	0.242,0.528,NA	-0.385
ENSG00000130758.7_3	MAP3K10	chr19	+	40711027	40711203	40704303	40704462	40715009	40715126	5.14892e-05	0.00777252	1.0,1.0,1.0	0.647,0.818,0.75	0.262
ENSG00000125952.18_2	MAX	chr14	-	65568263	65568290	65560215	65560533	65569021	65569057	0.000167076	0.0124324	0.488,0.504,0.518	0.557,0.581,0.606	-0.078
ENSG00000094975.13_2	SUCO	chr1	+	172522399	172522510	172520651	172520766	172525008	172525163	0.00168702	0.0438424	0.854,0.817,0.746	0.708,0.729,0.732	0.083
ENSG00000094975.13_2	SUCO	chr1	+	172554997	172555088	172548341	172548407	172557899	172558064	0.000540587	0.0239755	0.838,0.902,0.809	0.972,0.985,0.934	-0.114
ENSG00000104164.10_3	BLOC1S6	chr15	+	45884332	45884474	45879320	45879723	45890077	45891760	0.000389497	0.0198748	0.893,0.905,0.873	0.947,0.955,0.929	-0.053
ENSG00000104164.10_3	BLOC1S6	chr15	+	45890077	45890089	45879549	45879723	45895297	45895385	0.000537424	0.0239083	0.139,0.105,0.136	0.032,0.055,0.049	0.081
ENSG00000186665.9_3	C17orf58	chr17	-	65989016	65989351	65987245	65988219	65989539	65989765	8.44312e-06	0.00470821	0.921,0.903,0.905	1.0,1.0,1.0	-0.09
ENSG00000186665.9_3	C17orf58	chr17	-	65989159	65989351	65987216	65988219	65989539	65989661	1.61475e-05	0.00531576	0.952,0.948,0.936	1.0,1.0,1.0	-0.055
ENSG00000165959.11_3	CLMN	chr14	-	95659655	95659752	95657867	95658065	95660185	95660256	0.000859698	0.0311169	1.0,1.0,1.0	0.939,0.909,1.0	0.051
ENSG00000115234.10_2	SNX17	chr2	+	27595906	27595980	27594135	27594210	27596113	27596178	0.000204017	0.0141461	0.555,0.31,0.511	0.095,0.028,0.109	0.381
ENSG00000174501.14_1	ANKRD36C	chr2	-	96604576	96604649	96601363	96601392	96604734	96604763	0.000133917	0.0112097	0.56,0.533,0.581	0.261,0.374,0.313	0.242
ENSG00000072134.15_3	EPN2	chr17	+	19177363	19177631	19140708	19140844	19185291	19185390	0.000362486	0.0190002	0.55,0.619,0.692	0.257,0.143,0.222	0.413
ENSG00000072134.15_3	EPN2	chr17	+	19183170	19183293	19152683	19152839	19185267	19185390	0.000443235	0.0212249	0.307,0.285,0.175	0.799,0.639,0.761	-0.477
ENSG00000107186.16_3	MPDZ	chr9	-	13143464	13143563	13139985	13140148	13147546	13147657	0.000675521	0.0272182	0.231,0.183,0.187	0.464,0.326,0.323	-0.171
ENSG00000240344.8_2	PPIL3	chr2	-	201747064	201747105	201746143	201746211	201749984	201750090	3.02047e-05	0.00663537	0.705,0.752,0.722	0.509,0.534,0.478	0.219
ENSG00000240344.8_2	PPIL3	chr2	-	201747064	201747158	201746143	201746211	201749984	201750090	1.5804e-05	0.00531576	0.826,0.846,0.842	0.668,0.692,0.691	0.154
ENSG00000187239.16_2	FNBP1	chr9	-	132678244	132678259	132671168	132671278	132687238	132687436	0.000238673	0.0152536	0.443,0.385,0.279	0.654,0.702,0.851	-0.367
ENSG00000116191.17_3	RALGPS2	chr1	+	178861364	178861442	178858776	178858831	178863053	178863159	1.49154e-05	0.00528921	0.487,0.543,0.486	0.771,0.772,0.698	-0.242
ENSG00000135837.15_3	CEP350	chr1	+	180021358	180021451	180017670	180017840	180022104	180022301	0.000361134	0.0189804	0.054,0.045,0.029	0.11,0.106,0.186	-0.091
ENSG00000115282.19_2	TTC31	chr2	+	74717151	74717254	74710448	74710537	74717370	74717600	1.35762e-05	0.00524644	0.93,0.931,0.9	0.799,0.789,0.781	0.131
ENSG00000151657.11_2	KIN	chr10	-	7822226	7822270	7822018	7822141	7829782	7829944	1.68399e-05	0.00533121	1.0,1.0,1.0	0.966,0.943,0.922	0.056
ENSG00000151657.11_2	KIN	chr10	-	7825043	7825138	7822018	7822141	7829782	7829944	1.62512e-05	0.00531576	1.0,1.0,1.0	0.971,0.952,0.924	0.051
ENSG00000133962.7_3	CATSPERB	chr14	-	92150220	92150287	92140519	92140566	92159469	92159588	0.00096708	0.0333283	0.0,0.0,1.0	0.336,0.162,NA	0.084
ENSG00000138757.14_2	G3BP2	chr4	-	76579166	76579265	76573822	76573925	76580249	76580430	1.31742e-06	0.00277696	0.078,0.071,0.076	0.15,0.141,0.122	-0.063
ENSG00000172889.15_2	EGFL7	chr9	+	139564057	139564173	139563008	139563125	139564365	139564461	0.000434938	0.0209356	0.896,0.884,0.944	1.0,1.0,1.0	-0.092
ENSG00000117153.15_3	KLHL12	chr1	-	202862366	202862553	202860227	202861787	202863311	202863410	0.00112934	0.0363388	0.857,0.893,0.844	0.923,0.964,0.923	-0.072
ENSG00000137841.11_3	PLCB2	chr15	-	40582225	40582283	40581266	40581559	40582777	40582873	1.84099e-06	0.00325665	0.728,0.807,0.8	0.973,0.964,0.959	-0.187
ENSG00000137841.11_3	PLCB2	chr15	-	40583218	40583384	40582961	40583038	40583465	40583688	4.01577e-07	0.00185213	0.686,0.767,0.778	0.999,0.998,1.0	-0.255
ENSG00000137841.11_3	PLCB2	chr15	-	40583806	40583851	40583465	40583688	40584049	40584125	0.00196084	0.0470653	0.274,0.257,NA	0.438,0.396,0.612	-0.217
ENSG00000011198.7_2	ABHD5	chr3	+	43759162	43759349	43756438	43756550	43759934	43760541	0.000181754	0.0131286	0.916,0.891,0.944	0.98,0.982,0.968	-0.06
ENSG00000011198.7_2	ABHD5	chr3	+	43759257	43759349	43756438	43756550	43759934	43760098	0.000177332	0.0129249	0.83,0.792,0.883	0.953,0.96,0.93	-0.113
ENSG00000085998.13_2	POMGNT1	chr1	-	46662450	46662521	46661683	46661749	46662641	46662756	0.000307327	0.0173695	0.959,0.911,0.919	0.991,0.994,1.0	-0.065
ENSG00000178149.16_3	DALRD3	chr3	-	49053251	49053305	49052920	49053140	49053590	49053773	0.00145622	0.0406805	0.701,0.474,1.0	1.0,1.0,NA	-0.275
ENSG00000135951.14_2	TSGA10	chr2	-	99636742	99636945	99634998	99635103	99681401	99681587	0.000122886	0.0108068	1.0,1.0,1.0	0.897,0.895,0.742	0.155
ENSG00000135951.14_2	TSGA10	chr2	-	99651692	99651902	99634998	99635103	99681401	99681587	1.4907e-05	0.00528921	1.0,1.0,1.0	0.857,0.86,0.814	0.156
ENSG00000004866.20_3	ST7	chr7	+	116738666	116738869	116654989	116655068	116739815	116739898	0.000113394	0.0105274	0.057,0.148,0.079	0.517,0.455,0.455	-0.381
ENSG00000177994.15_2	C2orf73	chr2	+	54561953	54562161	54558070	54558138	54570856	54571010	0.00110743	0.0359141	0.0,NA,0.0	0.118,0.091,0.071	-0.093
ENSG00000117155.16_3	SSX2IP	chr1	-	85136859	85136991	85136328	85136498	85156053	85156228	0.00216715	0.0493217	0.827,0.76,0.772	0.514,0.579,0.724	0.181
ENSG00000232956.8_2	SNHG15	chr7	-	45023955	45024025	45023420	45023645	45026123	45026249	0.000111948	0.0104834	0.993,0.997,0.994	0.945,0.923,0.9	0.072
ENSG00000232956.8_2	SNHG15	chr7	-	45025619	45025696	45023420	45023645	45026123	45026159	0.000270225	0.0163167	0.994,0.997,0.996	0.973,0.944,0.905	0.055
ENSG00000121716.20_3	PILRB	chr7	+	99950995	99951635	99950832	99950893	99952765	99952863	0.000104647	0.0100828	0.857,0.833,0.901	0.706,0.695,0.772	0.139
ENSG00000272752.6_3	STAG3L5P-PVRIG2P-PILRB	chr7	+	99951542	99951635	99950995	99951106	99952765	99952863	5.27205e-07	0.00185213	0.884,0.899,0.838	0.565,0.566,0.594	0.299
ENSG00000163531.15_3	NFASC	chr1	+	204889759	204889868	204797778	204797910	204913353	204913534	0.000104432	0.0100828	1.0,1.0,1.0	0.876,0.967,0.951	0.069
ENSG00000163531.15_3	NFASC	chr1	+	204970297	204970414	204966297	204966534	204978684	204978816	0.000314647	0.0175266	1.0,1.0,NA	0.638,0.644,0.153	0.522
ENSG00000165689.16_3	SDCCAG3	chr9	-	139304541	139304691	139302277	139302390	139304779	139304979	0.00145379	0.0406421	0.483,0.764,0.576	0.273,0.464,0.327	0.253
ENSG00000138640.14_3	FAM13A	chr4	-	89726161	89726203	89708903	89709083	89744126	89744352	0.000413543	0.0204886	0.754,0.606,0.0	1.0,1.0,1.0	-0.547
ENSG00000168958.19_3	MFF	chr2	+	228207460	228207535	228205007	228205096	228220392	228220477	0.000147735	0.011691	0.065,0.096,0.097	0.192,0.195,0.165	-0.098
ENSG00000168958.19_3	MFF	chr2	+	228211941	228212100	228205007	228205096	228217229	228217289	0.000701219	0.0279075	0.756,0.741,0.598	0.882,0.856,0.741	-0.128
ENSG00000168958.19_3	MFF	chr2	+	228211941	228212100	228205007	228205096	228220392	228220477	6.47931e-06	0.00450126	0.249,0.234,0.177	0.497,0.492,0.379	-0.236
ENSG00000168958.19_3	MFF	chr2	+	228217229	228217289	228205007	228205096	228220392	228220477	3.81917e-07	0.00185213	0.247,0.255,0.246	0.478,0.491,0.411	-0.211
ENSG00000168958.19_3	MFF	chr2	+	228217229	228217289	228211440	228212100	228220392	228220477	0.000250141	0.0156399	0.828,0.87,0.875	0.954,0.927,0.964	-0.091
ENSG00000123739.10_2	PLA2G12A	chr4	-	110639838	110639915	110638703	110638869	110650757	110651233	4.09936e-08	0.00118813	0.666,0.669,0.624	0.934,0.923,0.907	-0.268
ENSG00000123739.10_2	PLA2G12A	chr4	-	110639844	110639915	110638703	110638869	110650757	110651130	3.61131e-07	0.00185213	0.378,0.403,0.334	0.841,0.803,0.757	-0.429
ENSG00000143479.15_3	DYRK3	chr1	+	206810219	206810313	206808923	206809125	206810994	206811106	0.00116245	0.0366815	0.055,0.047,0.041	0.079,0.135,0.193	-0.088
ENSG00000143479.15_3	DYRK3	chr1	+	206810219	206810313	206808923	206809125	206820732	206821334	0.000585714	0.0250752	0.352,0.544,0.544	1.0,1.0,1.0	-0.52
ENSG00000185306.12_3	C12orf56	chr12	-	64671459	64671583	64669077	64669152	64678443	64678533	0.00176076	0.0447033	0.514,0.523,0.679	0.336,0.4,0.209	0.257
ENSG00000186448.14_3	ZNF197	chr3	+	44673596	44673688	44672553	44672713	44673964	44674091	0.00021511	0.0145413	0.908,0.9,0.897	0.968,0.96,0.958	-0.06
ENSG00000244625.5_3	MIATNB	chr22	+	27113215	27113422	27068767	27068950	27170118	27170180	0.00079491	0.0298627	1.0,1.0,1.0	0.887,0.922,1.0	0.064
ENSG00000244625.5_3	MIATNB	chr22	+	27113215	27113422	27089643	27089799	27170118	27170180	0.000461833	0.0217738	1.0,1.0,1.0	0.727,0.949,0.59	0.245
ENSG00000244625.5_3	MIATNB	chr22	+	27114102	27114194	27113215	27113422	27122606	27122757	0.000510378	0.0231041	0.243,0.26,0.376	0.652,0.658,1.0	-0.477
ENSG00000244625.5_3	MIATNB	chr22	+	27122606	27122757	27068729	27068950	27170118	27170180	0.000217511	0.0146359	1.0,1.0,1.0	0.517,0.565,NA	0.459
ENSG00000244625.5_3	MIATNB	chr22	+	27122606	27122757	27089643	27089799	27170118	27170180	0.00130182	0.0385403	1.0,1.0,1.0	0.667,0.692,0.059	0.527
ENSG00000244625.5_3	MIATNB	chr22	+	27122606	27122757	27114102	27114194	27170118	27170180	6.15016e-05	0.00829815	1.0,1.0,1.0	0.826,0.765,0.6	0.27
ENSG00000271147.7_3	ARMCX5-GPRASP2	chrX	+	101856391	101856437	101854453	101854775	101860409	101860581	0.000494592	0.02269	0.826,0.802,0.746	0.362,0.423,0.658	0.31
ENSG00000271147.7_3	ARMCX5-GPRASP2	chrX	+	101894327	101894461	101860409	101860581	101968709	101968777	0.00138179	0.0395249	0.711,0.776,0.761	0.573,0.477,0.641	0.186
ENSG00000188343.12_3	FAM92A	chr8	+	94736737	94736823	94721998	94722103	94738621	94738741	0.00025112	0.015675	0.064,0.104,0.042	0.382,0.317,0.553	-0.347
ENSG00000172456.17_2	FGGY	chr1	+	59805629	59805741	59762652	59762822	59811918	59812041	3.06971e-05	0.00668949	1.0,1.0,1.0	0.945,0.928,0.947	0.06
ENSG00000172456.17_2	FGGY	chr1	+	59811918	59812070	59787207	59787422	59844420	59844509	0.00127445	0.0382464	1.0,1.0,1.0	0.902,0.926,1.0	0.057
ENSG00000005469.11_2	CROT	chr7	+	87022263	87022383	87022045	87022139	87027839	87028797	0.000785746	0.0297304	0.828,0.866,0.89	1.0,1.0,1.0	-0.139
ENSG00000117625.13_3	RCOR3	chr1	+	211477424	211477482	211462519	211462738	211485696	211485829	0.00161328	0.0429632	1.0,1.0,1.0	0.905,0.937,1.0	0.053
ENSG00000078142.12_3	PIK3C3	chr18	+	39637846	39638015	39629494	39629569	39644703	39644794	0.000227113	0.0148767	0.959,0.977,0.982	0.92,0.901,0.866	0.077
ENSG00000123684.12_2	LPGAT1	chr1	-	212003524	212003672	212002400	212002665	212003914	212004064	0.00014415	0.0115596	0.497,0.535,0.614	0.855,0.752,0.824	-0.262
ENSG00000123684.12_2	LPGAT1	chr1	-	212003524	212003672	212002520	212002661	212003914	212004064	6.32799e-05	0.00838248	0.868,0.907,0.874	0.971,0.973,1.0	-0.098
ENSG00000132581.9_3	SDF2	chr17	-	26978503	26978595	26975760	26976155	26982304	26982501	7.62264e-05	0.00895355	0.792,0.821,0.927	0.328,0.464,0.376	0.457
ENSG00000164850.14_3	GPER1	chr7	+	1127833	1127957	1126442	1126880	1131042	1131585	0.000776886	0.0295293	1.0,1.0,NA	0.826,0.694,0.725	0.252
ENSG00000057663.14_3	ATG5	chr6	-	106756238	106756366	106740902	106740981	106763975	106764083	9.61136e-06	0.00472982	0.821,0.808,0.821	0.922,0.919,0.888	-0.093
ENSG00000066136.20_3	NFYC	chr1	+	41188879	41188946	41175214	41175288	41204507	41204620	0.000271667	0.0163297	0.07,0.024,0.083	0.0,0.0,0.0	0.059
ENSG00000185666.14_3	SYN3	chr22	-	32934021	32934096	32929778	32929881	32937556	32937699	0.0010279	0.0344733	0.932,0.955,0.853	0.986,0.991,1.0	-0.079
ENSG00000249673.6_2	NOP14-AS1	chr4	+	2939701	2939869	2939478	2939571	2948599	2949400	0.000369209	0.0191981	1.0,1.0,0.846	0.696,0.739,0.795	0.205
ENSG00000249673.6_2	NOP14-AS1	chr4	+	2940419	2940519	2937272	2939869	2948599	2948847	0.000609966	0.0255844	1.0,1.0,1.0	0.972,0.98,0.865	0.061
ENSG00000229089.6_2	ANKRD20A8P	chr2	-	95484505	95484669	95482917	95483098	95488748	95488819	0.000413031	0.0204798	1.0,1.0,NA	0.684,0.674,1.0	0.214
ENSG00000229089.6_2	ANKRD20A8P	chr2	-	95504557	95504588	95501804	95501874	95511124	95511180	0.000766996	0.0293369	1.0,1.0,NA	0.847,0.754,1.0	0.133
ENSG00000121417.13_2	ZNF211	chr19	+	58145390	58145429	58144583	58144804	58145996	58146123	0.000313143	0.017523	0.642,0.671,0.61	0.859,0.855,0.811	-0.201
ENSG00000144045.13_3	DQX1	chr2	-	74752135	74752329	74751049	74751434	74752619	74752875	0.000123597	0.0108255	1.0,1.0,1.0	0.879,0.862,0.909	0.117
ENSG00000173085.13_3	COQ2	chr4	-	84188242	84188361	84184976	84185516	84188738	84188927	7.31328e-05	0.0088725	0.022,0.025,0.017	0.071,0.053,0.103	-0.054
ENSG00000154380.17_3	ENAH	chr1	-	225704897	225705692	225702297	225702602	225706899	225707267	1.85362e-05	0.00559625	0.887,0.904,0.881	0.971,0.968,0.946	-0.071
ENSG00000114999.7_2	TTL	chr2	+	113277858	113278002	113260488	113260758	113286257	113299316	0.000976436	0.0335411	0.878,0.833,0.885	0.929,0.953,0.938	-0.075
ENSG00000158571.10_2	PFKFB1	chrX	-	54987256	54987350	54986259	54986326	54989689	54989815	0.00205563	0.0481057	1.0,1.0,1.0	0.686,0.705,1.0	0.203
ENSG00000186792.16_3	HYAL3	chr3	-	50331062	50331152	50330261	50330946	50332139	50332284	0.00132222	0.0387566	0.88,0.814,0.839	0.728,0.723,0.608	0.158
ENSG00000169598.15_2	DFFB	chr1	+	3782847	3782962	3782375	3782564	3784537	3784617	0.00123356	0.037664	0.042,0.016,0.056	0.19,0.085,0.18	-0.114
ENSG00000163520.13_3	FBLN2	chr3	+	13663274	13663415	13661229	13661331	13667944	13668079	0.000167906	0.0124861	0.0,0.0,0.0	0.391,0.389,0.105	-0.295
ENSG00000183401.11_3	CCDC159	chr19	+	11462581	11462649	11461483	11461679	11462732	11462809	0.000744817	0.0288696	1.0,1.0,1.0	0.99,0.922,0.897	0.064
ENSG00000183401.11_3	CCDC159	chr19	+	11462732	11462809	11460793	11460875	11464126	11464248	0.00017316	0.0127217	1.0,1.0,1.0	0.953,0.794,0.871	0.127
ENSG00000143776.18_3	CDC42BPA	chr1	-	227239581	227239686	227235627	227235711	227256354	227256402	0.00220262	0.0496811	1.0,1.0,1.0	0.934,0.803,1.0	0.088
ENSG00000143776.18_3	CDC42BPA	chr1	-	227239581	227239686	227235627	227235711	227257477	227257554	0.00066577	0.0269688	0.152,0.119,0.193	0.085,0.07,0.048	0.087
ENSG00000250305.8_3	KIAA1456	chr8	+	12827505	12827659	12809571	12809867	12848342	12848448	0.00183604	0.045662	0.0,0.0,NA	0.02,0.008,0.143	-0.057
ENSG00000250305.8_3	KIAA1456	chr8	+	12848342	12848509	12809530	12809867	12863710	12863865	0.000282268	0.0166083	1.0,1.0,1.0	0.878,0.953,0.692	0.159
ENSG00000250305.8_3	KIAA1456	chr8	+	12848342	12848540	12809143	12809867	12863710	12863742	0.000154735	0.0119813	1.0,1.0,1.0	0.884,0.951,0.765	0.133
ENSG00000089280.18_2	FUS	chr16	+	31200440	31200547	31199645	31199678	31201360	31201462	0.000982869	0.033686	1.0,1.0,1.0	0.953,0.908,0.361	0.259
ENSG00000143643.12_3	TTC13	chr1	-	231079551	231079644	231076185	231076302	231081134	231081200	5.1166e-05	0.00776206	0.798,0.816,0.826	0.99,0.942,1.0	-0.164
ENSG00000175066.15_3	GK5	chr3	-	141903552	141904635	141901764	141901891	141904770	141904831	0.000213639	0.0145002	0.104,0.125,0.098	0.174,0.221,0.264	-0.111
ENSG00000140853.15_3	NLRC5	chr16	+	57080463	57080553	57079208	57079404	57081456	57081540	0.000191297	0.013589	0.816,0.787,0.744	0.925,0.922,0.978	-0.159
ENSG00000132698.14_3	RAB25	chr1	+	156035701	156035897	156030950	156031234	156038060	156038254	2.64192e-08	0.00112619	0.589,0.528,0.582	0.884,0.849,0.882	-0.305
ENSG00000115840.13_2	SLC25A12	chr2	-	172644080	172644171	172640879	172641985	172644298	172644457	0.000404866	0.0202181	0.938,0.885,0.915	0.984,0.96,1.0	-0.069
ENSG00000225119.3	LINC00999	chr10	+	38726017	38726134	38724057	38724181	38726471	38726679	0.000211433	0.014407	1.0,1.0,1.0	0.83,0.731,0.395	0.348
ENSG00000205763.13_2	RP9P	chr7	-	32973425	32973508	32969689	32969720	32982481	32982788	1.15892e-05	0.00505261	0.482,0.454,0.455	0.651,0.621,0.62	-0.167
ENSG00000123146.19_3	ADGRE5	chr19	+	14507153	14507285	14501735	14501891	14508469	14508616	0.000196472	0.0138491	0.34,0.437,0.329	0.177,0.257,0.205	0.156
ENSG00000126581.12_3	BECN1	chr17	-	40965965	40966026	40962325	40962946	40966541	40966691	0.000709683	0.0280661	0.774,0.695,0.705	0.912,0.875,0.805	-0.139
ENSG00000125841.12_3	NRSN2	chr20	+	330281	330476	329892	330007	333853	333950	0.000706353	0.0279878	0.788,0.814,0.796	0.861,0.856,0.841	-0.053
ENSG00000056050.6_3	HPF1	chr4	-	170669894	170669993	170663107	170663258	170671686	170671876	5.53271e-05	0.00795233	0.884,0.893,0.916	0.984,0.96,1.0	-0.084
ENSG00000234741.7_2	GAS5	chr1	-	173834608	173834685	173833394	173833442	173835898	173835934	0.00140622	0.0399284	0.392,NA,0.392	1.0,1.0,1.0	-0.608
ENSG00000168566.12_2	SNRNP48	chr6	+	7599905	7599913	7595259	7595334	7601568	7601757	0.00133171	0.0388531	0.063,0.152,0.09	0.24,0.306,0.387	-0.209
ENSG00000065802.11_2	ASB1	chr2	+	239344351	239344654	239341954	239342336	239352982	239353016	3.79357e-05	0.00720846	0.823,0.763,0.72	0.918,0.922,0.924	-0.153
ENSG00000203667.9_2	COX20	chr1	+	245005245	245005360	244998623	244999058	245005496	245005560	0.000354709	0.0187754	0.758,0.694,0.763	0.457,0.516,0.607	0.212
ENSG00000163507.13_2	KIAA1524	chr3	-	108304512	108304596	108303911	108304059	108308120	108308303	0.000197731	0.0138694	0.018,0.014,0.01	0.09,0.06,0.052	-0.053
ENSG00000032389.12_3	TSSC1	chr2	-	3265485	3265598	3261069	3261226	3286240	3286597	0.00128177	0.0383682	1.0,0.623,1.0	0.0,0.112,0.216	0.765
ENSG00000032389.12_3	TSSC1	chr2	-	3278109	3278190	3261069	3261226	3358320	3358404	0.00165274	0.0434473	1.0,1.0,1.0	0.635,0.826,1.0	0.18
ENSG00000183495.13_2	EP400	chr12	+	132466033	132466141	132464238	132464338	132466637	132467023	4.07472e-05	0.00726974	0.371,0.358,0.495	0.157,0.152,0.158	0.252
ENSG00000135537.16_3	LACE1	chr6	+	108645028	108645252	108616097	108616422	108676857	108676959	0.00161747	0.0429694	0.933,0.982,0.92	1.0,1.0,1.0	-0.055
ENSG00000119185.12_2	ITGB1BP1	chr2	-	9547577	9547727	9543603	9547034	9548241	9548334	2.09727e-06	0.00347346	0.78,0.813,0.816	0.954,0.963,0.933	-0.147
ENSG00000119185.12_2	ITGB1BP1	chr2	-	9562607	9562789	9558754	9558861	9563501	9563676	0.000256553	0.0158292	0.171,0.145,0.141	0.113,0.091,0.064	0.063
ENSG00000283973.1_1	RP5-848E13.4	chr1	-	43426119	43426222	43425210	43425264	43426709	43426811	0.00119589	0.0371764	1.0,1.0,NA	0.713,0.801,NA	0.243
ENSG00000040275.16_3	SPDL1	chr5	+	169014202	169014376	169011091	169011170	169015397	169015579	0.00194318	0.0469233	0.791,0.927,0.75	0.143,0.0,0.5	0.608
ENSG00000171307.18_2	ZDHHC16	chr10	+	99213555	99213603	99213286	99213420	99214470	99214556	1.05577e-05	0.00485418	0.892,0.877,0.881	0.957,0.955,0.948	-0.07
ENSG00000213865.7_3	C8orf44	chr8	+	67588979	67589137	67579886	67579936	67591955	67593235	0.00157172	0.0422967	0.27,0.463,0.517	0.108,0.157,0.224	0.254
ENSG00000106348.16_2	IMPDH1	chr7	-	128045820	128045919	128043759	128043808	128049809	128050036	0.000279357	0.0165432	0.952,0.95,0.964	0.911,0.882,0.826	0.082
ENSG00000155363.18_2	MOV10	chr1	+	113229587	113229728	113217358	113217671	113231556	113231760	9.13749e-05	0.00960414	0.061,0.1,0.08	0.159,0.201,0.169	-0.096
ENSG00000186272.12_3	ZNF17	chr19	+	57929279	57929406	57924740	57925004	57931002	57933171	0.000651889	0.0266473	0.896,0.94,0.845	1.0,1.0,0.967	-0.095
ENSG00000179818.13_1	PCBP1-AS1	chr2	-	70286774	70286812	70282748	70283042	70310669	70310819	4.93845e-05	0.00769373	1.0,1.0,1.0	0.923,0.801,0.797	0.16
ENSG00000179818.13_1	PCBP1-AS1	chr2	-	70312947	70313035	70312678	70312756	70314412	70314567	0.000434282	0.0209356	0.29,0.367,0.462	0.694,0.698,0.599	-0.291
ENSG00000161179.13_3	YDJC	chr22	-	21983890	21984050	21983298	21983696	21984139	21984303	0.00115044	0.0366741	0.937,0.924,0.903	0.969,0.966,1.0	-0.057
ENSG00000168137.15_3	SETD5	chr3	+	9471510	9471735	9470506	9470693	9475528	9475634	0.000123045	0.0108068	0.743,0.741,0.681	0.528,0.563,0.616	0.153
ENSG00000134186.11_2	PRPF38B	chr1	+	109236211	109236264	109234948	109235489	109238323	109238392	0.000197753	0.0138694	0.055,0.048,0.093	0.142,0.13,0.184	-0.087
ENSG00000121864.9_2	ZNF639	chr3	+	179042829	179043110	179040863	179041079	179045348	179045419	0.000508682	0.0230724	0.708,0.662,0.695	0.792,0.856,0.774	-0.119
ENSG00000241962.9_3	RP11-111H13.1	chr2	+	99938413	99938491	99937588	99937728	99938971	99939196	0.00115843	0.0366741	0.878,0.934,0.947	0.974,0.975,1.0	-0.063
ENSG00000143740.14_2	SNAP47	chr1	+	227919285	227919413	227916318	227916487	227935392	227935887	9.80888e-05	0.00978634	1.0,1.0,1.0	0.765,0.893,0.785	0.186
ENSG00000143740.14_2	SNAP47	chr1	+	227919285	227919448	227916239	227916487	227935392	227935934	9.72625e-05	0.00972901	1.0,1.0,1.0	0.771,0.895,0.789	0.182
ENSG00000117523.15_3	PRRC2C	chr1	+	171556786	171556890	171556141	171556360	171557517	171557644	0.000105405	0.0101099	0.947,0.946,0.912	0.995,0.986,0.984	-0.053
ENSG00000161203.13_3	AP2M1	chr3	+	183898432	183898438	183897851	183898039	183898636	183898669	0.0001048	0.0100828	0.807,0.81,0.845	0.903,0.881,0.907	-0.076
ENSG00000148660.20_2	CAMK2G	chr10	-	75579289	75579375	75577236	75577312	75581439	75581488	0.000435062	0.0209356	0.067,0.102,0.119	0.173,0.18,0.186	-0.084
ENSG00000148660.20_2	CAMK2G	chr10	-	75579289	75579403	75577236	75577312	75581439	75581488	4.72683e-06	0.00450126	0.157,0.179,0.202	0.375,0.337,0.386	-0.187
ENSG00000138092.10_2	CENPO	chr2	+	25016720	25016834	25016330	25016389	25022543	25022663	0.0002732	0.0163706	0.74,0.695,0.672	0.848,0.929,0.898	-0.189
ENSG00000187889.12_2	C1orf168	chr1	-	57233501	57233611	57221568	57221600	57252847	57252881	0.00141629	0.040116	NA,1.0,1.0	1.0,0.865,0.909	0.075
ENSG00000138768.14_3	USO1	chr4	+	76716488	76716509	76714842	76715054	76720774	76720885	7.08832e-05	0.00878898	0.709,0.887,0.888	0.398,0.643,0.697	0.249
ENSG00000050748.17_3	MAPK9	chr5	-	179713974	179714067	179707439	179707608	179718847	179719053	0.000311908	0.0174857	0.212,0.334,0.311	0.071,0.101,0.156	0.176
ENSG00000170004.16_3	CHD3	chr17	+	7813745	7813909	7812460	7812656	7814164	7814291	0.000419249	0.0206131	0.898,0.829,0.916	0.967,0.946,0.959	-0.076
ENSG00000170004.16_3	CHD3	chr17	+	7813756	7813909	7812460	7812656	7814164	7814213	0.000309449	0.0174068	0.857,0.772,0.884	0.952,0.921,0.944	-0.101
ENSG00000168883.19_3	USP39	chr2	+	85872936	85873022	85872070	85872206	85875883	85876234	0.000253198	0.0157298	0.298,0.34,0.317	0.801,0.872,0.553	-0.424
ENSG00000068745.14_2	IP6K2	chr3	-	48732126	48732257	48730920	48731673	48732522	48732851	0.000153525	0.0119214	0.465,0.464,0.331	0.152,0.229,0.125	0.251
ENSG00000068745.14_2	IP6K2	chr3	-	48732134	48732257	48731607	48731673	48732522	48732851	0.0001304	0.0110751	0.267,0.304,0.166	0.097,0.117,0.059	0.155
ENSG00000068745.14_2	IP6K2	chr3	-	48748799	48748892	48732522	48732854	48754490	48754599	0.00193277	0.0468244	0.643,1.0,1.0	0.473,0.285,0.375	0.503
ENSG00000068745.14_2	IP6K2	chr3	-	48752821	48752960	48732056	48732854	48754490	48754599	0.00108181	0.0354525	0.778,1.0,1.0	0.652,0.591,0.704	0.277
ENSG00000119801.12_2	YPEL5	chr2	+	30371110	30371407	30369806	30369928	30379493	30379658	0.000819979	0.030294	0.192,0.159,0.1	0.075,0.081,0.081	0.071
ENSG00000158089.14_2	GALNT14	chr2	-	31337608	31337693	31215703	31215873	31348019	31348119	9.05635e-06	0.00470821	0.449,0.383,0.437	0.0,0.0,0.0	0.423
ENSG00000158089.14_2	GALNT14	chr2	-	31348019	31348119	31215703	31215873	31360823	31360887	0.00201655	0.0476529	0.041,0.019,0.016	0.158,0.088,0.036	-0.069
ENSG00000158711.13_2	ELK4	chr1	-	205568952	205569053	205567582	205567777	205585605	205585772	0.00169782	0.0439459	0.67,0.279,0.126	1.0,1.0,1.0	-0.642
ENSG00000116819.6_2	TFAP2E	chr1	+	36039527	36040010	36038970	36039205	36040549	36040601	0.000207564	0.0142729	0.963,0.925,0.938	0.994,1.0,1.0	-0.056
ENSG00000138642.14_3	HERC6	chr4	+	89304336	89304532	89300215	89300272	89306650	89306727	0.000603016	0.0254309	0.975,1.0,1.0	0.847,0.914,0.87	0.115
ENSG00000138642.14_3	HERC6	chr4	+	89304383	89304532	89300062	89300272	89306650	89306727	0.000584093	0.0250335	0.976,1.0,1.0	0.854,0.915,0.875	0.111
ENSG00000095951.16_3	HIVEP1	chr6	+	12130999	12131175	12125978	12126103	12161671	12162162	0.000255478	0.0158009	1.0,1.0,1.0	0.6,0.636,0.2	0.521
ENSG00000095951.16_3	HIVEP1	chr6	+	12136023	12136125	12120122	12126103	12161671	12162124	0.000137887	0.0113089	1.0,1.0,1.0	0.969,0.971,0.88	0.06
ENSG00000150938.9_2	CRIM1	chr2	+	36764494	36764689	36749234	36749456	36771518	36771641	0.00171906	0.0442879	0.819,0.819,0.82	0.929,0.828,0.961	-0.087
ENSG00000179299.16_3	NSUN7	chr4	+	40792618	40792762	40778065	40778276	40796391	40796493	0.00113639	0.0364944	NA,1.0,1.0	0.857,0.765,0.692	0.229
ENSG00000119866.20_2	BCL11A	chr2	-	60695866	60695968	60684332	60689559	60773105	60773435	0.000371066	0.0192564	0.773,0.753,0.832	0.907,0.875,0.914	-0.113
ENSG00000188580.14_3	NKAIN2	chr6	+	125140231	125140320	125139544	125139614	125144365	125144769	0.000595403	0.0253229	0.0,NA,0.0	0.109,0.071,0.119	-0.1
ENSG00000102858.12_3	MGRN1	chr16	+	4730032	4730098	4727463	4727573	4731550	4731581	0.000233005	0.0150574	0.708,0.704,0.633	0.848,0.808,0.788	-0.133
ENSG00000102858.12_3	MGRN1	chr16	+	4736259	4736304	4733843	4733933	4738796	4739040	8.29732e-05	0.00921392	0.144,0.206,0.209	0.062,0.094,0.068	0.112
ENSG00000085511.19_3	MAP3K4	chr6	+	161529982	161530073	161529774	161529891	161530786	161530946	0.00161069	0.0429431	0.052,0.03,0.017	0.088,0.085,0.139	-0.071
ENSG00000213213.13_3	CCDC183	chr9	+	139701732	139701804	139701421	139701518	139702023	139702193	0.00210084	0.0485784	0.0,NA,0.0	0.141,0.0,0.397	-0.179
ENSG00000138078.15_3	PREPL	chr2	-	44586635	44586889	44573406	44573529	44588555	44588700	0.000279542	0.0165432	0.857,0.834,0.868	0.67,0.598,0.784	0.169
ENSG00000138078.15_3	PREPL	chr2	-	44586635	44586889	44573406	44573529	44588662	44588944	0.0019715	0.0472172	0.796,0.754,0.696	0.61,0.583,0.674	0.126
ENSG00000138078.15_3	PREPL	chr2	-	44586635	44587177	44573406	44573529	44588518	44588633	0.000296546	0.0170711	0.491,0.435,0.387	0.316,0.256,0.286	0.152
ENSG00000138078.15_3	PREPL	chr2	-	44586635	44587177	44573406	44573529	44588555	44588700	0.000272033	0.0163332	0.856,0.83,0.87	0.663,0.597,0.782	0.171
ENSG00000138078.15_3	PREPL	chr2	-	44586635	44587177	44573406	44573529	44588662	44589001	0.00189517	0.0463725	0.793,0.753,0.695	0.607,0.577,0.674	0.128
ENSG00000111371.15_3	SLC38A1	chr12	-	46648596	46648719	46636982	46637097	46661007	46661484	0.000412383	0.0204798	0.826,0.839,0.938	0.107,0.233,0.596	0.556
ENSG00000111371.15_3	SLC38A1	chr12	-	46648596	46648719	46636982	46637097	46662647	46662913	0.0011511	0.0366741	0.211,0.21,0.166	0.106,0.136,0.136	0.07
ENSG00000171132.13_2	PRKCE	chr2	+	45904970	45905055	45903222	45903322	46070138	46070202	0.000598191	0.0253368	1.0,1.0,NA	0.777,0.608,1.0	0.205
ENSG00000171132.13_2	PRKCE	chr2	+	46067518	46067690	45903222	45903322	46070138	46070202	0.000408729	0.020337	1.0,1.0,NA	0.545,0.529,NA	0.463
ENSG00000127022.14_3	CANX	chr5	+	179126575	179126771	179125956	179126103	179127884	179128006	0.00133182	0.0388531	1.0,1.0,1.0	0.895,0.926,0.25	0.31
ENSG00000127022.14_3	CANX	chr5	+	179126575	179126771	179125977	179126050	179132679	179132853	2.13621e-05	0.00573612	0.163,0.177,0.152	0.071,0.092,0.064	0.088
ENSG00000135297.15_2	MTO1	chr6	+	74190015	74190090	74189658	74189849	74190397	74190528	0.00045784	0.021656	0.134,0.147,0.128	0.202,0.241,0.19	-0.075
ENSG00000135297.15_2	MTO1	chr6	+	74190040	74190090	74189785	74189849	74190397	74190485	0.000917595	0.0323147	0.077,0.096,0.073	0.13,0.17,0.14	-0.065
ENSG00000154803.12_3	FLCN	chr17	-	17124850	17124942	17122332	17122523	17129489	17129636	0.00132943	0.0388531	1.0,1.0,0.951	0.944,0.932,0.847	0.076
ENSG00000154803.12_3	FLCN	chr17	-	17127235	17127457	17122332	17122523	17129489	17129636	0.00125723	0.0380146	1.0,1.0,0.961	0.952,0.95,0.903	0.052
ENSG00000111224.13_3	PARP11	chr12	-	3938075	3938196	3935323	3935399	3939055	3939184	0.00018064	0.0130879	0.472,0.471,0.493	0.619,0.701,0.686	-0.19
ENSG00000232653.8_2	GOLGA8N	chr15	+	32892899	32892968	32892387	32892644	32894213	32894289	0.000785164	0.0297303	1.0,NA,1.0	0.797,0.667,0.857	0.226
ENSG00000168255.19_1	POLR2J3	chr7	-	102183971	102184108	102181947	102182109	102185152	102185223	0.000900496	0.0320109	0.766,0.32,0.134	1.0,0.908,0.888	-0.525
ENSG00000168255.19_1	POLR2J3	chr7	-	102183971	102184144	102181947	102182109	102185152	102185223	0.000855355	0.0310372	0.733,0.302,0.133	1.0,0.891,0.861	-0.528
ENSG00000168255.19_1	POLR2J3	chr7	-	102183971	102184149	102181947	102182109	102185152	102185223	0.00128516	0.0383966	0.789,0.333,0.235	1.0,0.88,0.861	-0.461
ENSG00000163539.16_3	CLASP2	chr3	-	33700465	33700501	33686248	33686395	33704936	33705007	0.00135572	0.0390976	0.023,0.004,0.022	0.277,0.113,0.084	-0.142
ENSG00000132677.12_2	RHBG	chr1	+	156347780	156347931	156347091	156347278	156348042	156348190	0.000417604	0.020593	0.25,0.143,NA	1.0,1.0,1.0	-0.803
ENSG00000132677.12_2	RHBG	chr1	+	156351596	156351734	156351137	156351304	156351858	156351992	0.000636145	0.0262831	1.0,1.0,1.0	0.897,0.843,0.401	0.286
ENSG00000105856.13_3	HBP1	chr7	+	106814892	106815190	106810217	106810575	106820323	106820507	0.000460132	0.0217378	0.5,1.0,1.0	0.194,0.226,0.455	0.542
ENSG00000107077.18_3	KDM4C	chr9	+	7105401	7105500	7103684	7103870	7128065	7128236	4.66384e-06	0.00450126	0.113,0.118,0.122	0.405,0.304,0.329	-0.228
ENSG00000144043.11_3	TEX261	chr2	-	71218959	71219113	71216706	71216946	71220825	71220905	0.000417219	0.0205884	0.834,0.753,0.857	0.923,0.903,0.952	-0.111
ENSG00000143164.15_2	DCAF6	chr1	+	167992225	167992285	167973770	167974031	168007608	168007726	1.49187e-05	0.00528921	0.29,0.216,0.232	0.473,0.398,0.45	-0.194
ENSG00000135899.17_3	SP110	chr2	-	231036411	231036483	231035336	231035477	231036781	231036890	0.00179307	0.0451905	0.0,0.0,0.141	0.725,0.789,1.0	-0.791
ENSG00000275052.4_2	PPP4R3B	chr2	-	55800754	55800913	55795329	55795499	55804450	55804492	0.000830021	0.0305606	0.882,0.863,0.898	0.952,0.938,0.915	-0.054
ENSG00000105499.13_3	PLA2G4C	chr19	-	48581027	48581081	48577694	48578131	48588315	48588367	6.82878e-05	0.00866481	1.0,1.0,1.0	0.883,0.891,0.757	0.156
ENSG00000142327.12_3	RNPEPL1	chr2	+	241513191	241513308	241512526	241512678	241513529	241513765	7.01122e-06	0.00457812	0.952,0.93,0.927	0.996,0.993,0.988	-0.056
ENSG00000213516.9_3	RBMXL1	chr1	-	89453934	89454034	89445141	89449749	89458267	89458442	4.2135e-06	0.00444376	0.492,0.513,0.49	0.768,0.737,0.844	-0.285
ENSG00000109689.15_2	STIM2	chr4	+	27023115	27023234	27019332	27019606	27024140	27024462	0.00184197	0.0456851	0.102,0.122,0.065	0.01,0.034,0.05	0.065
ENSG00000177542.10_3	SLC25A22	chr11	-	796042	796367	794986	795169	798216	798267	0.000380114	0.0195683	0.404,0.323,0.323	0.733,0.51,0.57	-0.254
ENSG00000129810.14_3	SGO1	chr3	-	20215740	20216547	20212534	20212724	20218092	20218151	0.000358361	0.0189017	0.758,0.752,0.789	0.871,0.862,1.0	-0.145
ENSG00000118997.13_3	DNAH7	chr2	-	196720534	196720715	196718066	196718252	196722100	196722447	0.0010275	0.0344733	1.0,1.0,NA	0.5,0.667,NA	0.416
ENSG00000160392.13_3	C19orf47	chr19	-	40840741	40840811	40839757	40839836	40842016	40842131	0.000123632	0.0108255	0.037,0.031,0.011	0.128,0.093,0.11	-0.084
ENSG00000236790.5_3	LINC00299	chr2	-	8464671	8464814	8452855	8452979	8522329	8522486	0.000552322	0.0242795	1.0,1.0,NA	0.8,0.677,NA	0.261
ENSG00000197562.9_3	RAB40C	chr16	+	668199	668260	640088	640433	675431	675509	0.0018114	0.045386	0.652,0.652,0.595	0.728,0.781,0.865	-0.158
ENSG00000035141.7_2	FAM136A	chr2	-	70528539	70528735	70527971	70528112	70529056	70529188	1.17621e-05	0.00506079	0.019,0.024,0.033	0.116,0.092,0.13	-0.087
ENSG00000138101.18_3	DTNB	chr2	-	25818954	25819109	25803589	25803695	25851039	25851253	8.80967e-05	0.00942188	0.943,0.885,0.895	1.0,1.0,1.0	-0.092
ENSG00000138101.18_3	DTNB	chr2	-	25830104	25830190	25803589	25803695	25851039	25851253	0.000105765	0.0101252	0.95,0.904,0.912	1.0,1.0,1.0	-0.078
ENSG00000124370.10_3	MCEE	chr2	-	71337892	71337988	71336943	71337252	71343902	71344024	0.00111179	0.0360007	1.0,1.0,1.0	NA,0.47,0.372	0.579
ENSG00000124370.10_3	MCEE	chr2	-	71343902	71344024	71336943	71337252	71351497	71351581	6.83942e-05	0.00866481	0.0,0.0,0.0	0.062,0.151,0.117	-0.11
ENSG00000135636.13_2	DYSF	chr2	+	71895883	71895972	71894505	71894645	71896241	71896337	0.000889765	0.0317883	0.709,0.792,1.0	1.0,1.0,1.0	-0.166
ENSG00000135916.15_3	ITM2C	chr2	+	231738131	231738272	231729614	231729860	231740334	231740523	0.000801309	0.0299826	0.844,0.856,0.812	0.952,0.938,0.892	-0.09
ENSG00000176092.14_2	AIM1L	chr1	-	26657979	26658109	26655099	26655364	26662585	26662698	9.71664e-05	0.00972829	0.967,0.894,0.963	1.0,1.0,1.0	-0.059
ENSG00000176092.14_2	AIM1L	chr1	-	26662585	26662698	26657979	26658109	26662828	26662861	0.00011779	0.0106686	0.651,0.614,0.563	0.992,0.941,1.0	-0.368
ENSG00000115317.11_2	HTRA2	chr2	+	74759745	74759841	74758982	74759052	74759946	74760279	0.000546548	0.0241737	0.851,0.784,0.77	0.926,0.91,0.882	-0.104
ENSG00000112981.4_2	NME5	chr5	-	137474340	137474474	137464951	137465157	137475059	137475104	0.00218729	0.0495272	0.891,0.816,0.877	0.954,0.926,1.0	-0.099
ENSG00000114416.17_2	FXR1	chr3	+	180693100	180693192	180687945	180688146	180693909	180694070	0.000210265	0.014357	0.479,0.465,0.493	0.418,0.4,0.442	0.059
ENSG00000119408.16_3	NEK6	chr9	+	127055127	127055292	127020539	127020640	127064214	127064333	5.20324e-05	0.00778592	0.563,0.652,0.61	0.353,0.421,0.35	0.234
ENSG00000119408.16_3	NEK6	chr9	+	127055127	127055292	127023751	127023862	127064214	127064333	0.00098974	0.0337978	0.549,0.557,0.71	0.337,0.313,0.518	0.216
ENSG00000150556.16_2	LYPD6B	chr2	+	149975616	149975677	149934035	149934110	149987396	149987467	0.00176627	0.0447432	1.0,1.0,0.367	0.428,0.465,0.301	0.391
ENSG00000150556.16_2	LYPD6B	chr2	+	149987396	149987467	149894980	149895315	150061766	150061918	0.00216516	0.0493018	1.0,1.0,1.0	0.852,1.0,0.864	0.095
ENSG00000029153.14_3	ARNTL2	chr12	+	27529278	27529320	27521194	27521345	27533179	27533337	0.000432186	0.0209118	0.124,0.109,0.086	0.038,0.064,0.012	0.068
ENSG00000167483.17_2	FAM129C	chr19	+	17641563	17641694	17638046	17638204	17643071	17643197	0.00162302	0.0430478	1.0,1.0,NA	0.563,0.673,1.0	0.255
ENSG00000072864.14_3	NDE1	chr16	+	15793585	15793711	15790565	15790717	15818047	15818079	5.10349e-05	0.00776206	0.577,0.597,0.539	0.149,0.278,0.29	0.332
ENSG00000173567.14_3	ADGRF3	chr2	-	26531833	26531975	26531379	26531547	26532393	26532449	0.00178192	0.0450332	1.0,1.0,NA	0.841,0.592,0.333	0.411
ENSG00000213639.9_3	PPP1CB	chr2	+	29011523	29011675	29006772	29006844	29022064	29024514	0.000395923	0.0200468	0.722,0.815,0.799	0.993,0.991,0.941	-0.196
ENSG00000213639.9_3	PPP1CB	chr2	+	29016728	29016863	29006772	29006844	29022064	29024514	0.000360423	0.0189759	0.77,0.845,0.8	0.995,0.993,0.952	-0.175
ENSG00000109255.11_2	NMU	chr4	-	56471441	56471516	56466688	56466742	56473464	56473515	0.000584725	0.0250513	0.943,0.878,0.832	0.973,0.942,0.938	-0.067
ENSG00000109255.11_2	NMU	chr4	-	56482504	56482552	56475286	56475346	56496568	56496627	0.000199001	0.0139354	0.828,0.859,0.845	0.913,0.893,0.922	-0.065
ENSG00000035115.21_3	SH3YL1	chr2	-	260084	261130	253004	253115	264083	264392	9.04146e-06	0.00470821	0.19,0.223,0.291	0.63,0.632,0.793	-0.45
ENSG00000035115.21_3	SH3YL1	chr2	-	262630	262786	253004	253115	264083	264392	0.000140626	0.0114168	0.059,0.068,0.034	0.231,0.207,0.333	-0.203
ENSG00000035115.21_3	SH3YL1	chr2	-	262630	262786	253004	253115	264541	264568	0.00192923	0.0467813	0.133,0.083,0.071	0.238,0.24,0.333	-0.175
ENSG00000035115.21_3	SH3YL1	chr2	-	263563	263762	260511	260702	263983	264065	0.00171494	0.0442212	1.0,1.0,NA	0.25,0.556,1.0	0.398
ENSG00000163870.14_3	TPRA1	chr3	-	127294591	127294652	127294245	127294348	127294782	127294893	0.00187607	0.0461681	0.851,0.772,0.74	0.941,0.889,0.848	-0.105
ENSG00000163870.14_3	TPRA1	chr3	-	127295663	127295736	127295458	127295539	127295832	127295919	0.00199269	0.0474761	0.914,0.877,0.964	0.985,0.965,0.993	-0.063
ENSG00000136856.17_3	SLC2A8	chr9	+	130167096	130167270	130159416	130159565	130169390	130170177	0.000971355	0.0334458	1.0,1.0,1.0	0.81,0.826,1.0	0.121
ENSG00000249715.10_3	FER1L5	chr2	+	97312800	97312892	97312137	97312190	97313514	97313623	0.000402484	0.020166	1.0,1.0,NA	0.772,0.862,0.667	0.233
ENSG00000249715.10_3	FER1L5	chr2	+	97312800	97312892	97312137	97312190	97315359	97315414	0.000430766	0.0208867	1.0,1.0,NA	0.812,0.821,1.0	0.122
ENSG00000249715.10_3	FER1L5	chr2	+	97313514	97313623	97312137	97312190	97315359	97315414	0.000423818	0.0206969	1.0,1.0,NA	0.909,0.89,1.0	0.067
ENSG00000249715.10_3	FER1L5	chr2	+	97338813	97338991	97335855	97335984	97350063	97350188	0.00161963	0.0430022	1.0,1.0,NA	0.925,0.913,1.0	0.054
ENSG00000197321.14_2	SVIL	chr10	-	29764283	29764420	29762766	29762918	29769478	29769742	0.00128379	0.0383691	0.0,0.0,NA	0.101,0.092,0.0	-0.064
ENSG00000008311.14_2	AASS	chr7	-	121738802	121738920	121738503	121738630	121741674	121741734	0.00136321	0.0392167	1.0,1.0,NA	0.448,0.709,NA	0.421
ENSG00000142453.11_3	CARM1	chr19	+	11032050	11032119	11031725	11031803	11032290	11032576	1.57084e-05	0.00531576	0.294,0.247,0.3	0.176,0.138,0.149	0.126
ENSG00000196967.10_3	ZNF585A	chr19	-	37641736	37641781	37605937	37606067	37646766	37646859	0.000565457	0.0246078	0.0,0.0,NA	0.302,0.302,0.0	-0.201
ENSG00000139437.17_3	TCHP	chr12	+	110346390	110346503	110345330	110345504	110346675	110346742	0.00027327	0.0163706	0.987,0.976,0.994	0.898,0.926,0.942	0.064
ENSG00000160688.18_2	FLAD1	chr1	+	154962814	154963004	154962634	154962733	154965188	154965262	0.0010695	0.0352145	0.909,0.935,0.942	0.993,0.963,0.988	-0.053
ENSG00000127054.20_3	INTS11	chr1	-	1258526	1258667	1250899	1250998	1259960	1260039	0.00193585	0.0468244	0.417,0.259,0.625	0.692,1.0,0.946	-0.446
ENSG00000127054.20_3	INTS11	chr1	-	1258560	1258667	1257287	1257364	1259960	1260005	0.0012226	0.0375948	0.693,0.629,0.404	1.0,0.922,0.9	-0.365
ENSG00000071051.13_3	NCK2	chr2	+	106497783	106498505	106471503	106471745	106509437	106510728	9.6283e-06	0.00472982	0.782,0.807,0.788	0.87,0.869,0.88	-0.081
ENSG00000176986.15_2	SEC24C	chr10	+	75526107	75526299	75525843	75525968	75526517	75526611	4.5354e-05	0.00758875	0.943,0.921,0.92	1.0,0.989,0.99	-0.065
ENSG00000163913.11_3	IFT122	chr3	+	129183477	129183624	129182387	129182469	129188184	129188260	0.000731758	0.0285784	0.901,0.885,0.869	0.978,0.935,1.0	-0.086
ENSG00000054392.12_3	HHAT	chr1	+	210522276	210522410	210502249	210502448	210536195	210536263	4.79533e-05	0.00764388	1.0,1.0,1.0	0.896,0.788,0.921	0.132
ENSG00000144445.16_2	KANSL1L	chr2	-	210940275	210940480	210908156	210908828	210962809	210962931	6.87913e-05	0.00866914	1.0,1.0,1.0	0.981,0.94,0.921	0.053
ENSG00000143258.15_3	USP21	chr1	+	161130155	161130296	161129239	161129468	161130409	161131030	0.000294504	0.0170628	0.444,0.4,0.407	0.307,0.293,0.338	0.104
ENSG00000158161.15_3	EYA3	chr1	-	28354299	28354437	28343664	28343750	28362054	28362191	0.000875554	0.0314716	0.434,0.361,0.343	0.539,0.549,0.485	-0.145
ENSG00000166532.15_3	RIMKLB	chr12	+	8852380	8853210	8850517	8850893	8866406	8866637	0.000392251	0.0199513	0.085,0.063,0.094	0.019,0.039,0.022	0.054
ENSG00000166532.15_3	RIMKLB	chr12	+	8932630	8932708	8930185	8930398	8933170	8933335	0.00202769	0.0478032	0.057,0.043,0.053	0.167,0.131,0.086	-0.077
ENSG00000172965.14_3	MIR4435-2HG	chr2	-	112005006	112005135	111997400	111997573	112005724	112005818	0.00019788	0.0138699	0.342,0.483,0.342	0.0,0.033,0.0	0.378
ENSG00000164118.12_3	CEP44	chr4	+	175219116	175219213	175205119	175205291	175220222	175220361	0.000314945	0.0175288	0.89,0.866,0.849	0.982,0.978,0.955	-0.103
ENSG00000150625.16_3	GPM6A	chr4	-	176733341	176733400	176622725	176622918	176923459	176923483	0.000114989	0.0105641	0.319,0.457,0.737	1.0,1.0,1.0	-0.496
ENSG00000150627.15_2	WDR17	chr4	+	177036946	177037130	177032725	177032854	177041017	177041248	0.00118203	0.0369376	0.948,0.935,0.958	1.0,1.0,1.0	-0.053
ENSG00000038002.8_2	AGA	chr4	-	178357451	178357505	178355593	178355635	178358558	178358673	0.00124143	0.0377358	0.932,0.95,0.926	1.0,1.0,1.0	-0.064
ENSG00000226174.6_3	TEX22	chr14	+	105865638	105865827	105864915	105864972	105877704	105877833	7.72827e-05	0.00901872	1.0,1.0,1.0	0.667,0.714,0.5	0.373
ENSG00000226174.6_3	TEX22	chr14	+	105911754	105911848	105905008	105905076	105916394	105916443	4.84726e-05	0.00766602	0.922,0.882,0.915	0.978,0.972,0.982	-0.071
ENSG00000226174.6_3	TEX22	chr14	+	105915695	105915746	105905008	105905076	105916394	105916443	1.62715e-05	0.00531576	0.753,0.634,0.737	0.969,0.943,0.934	-0.241
ENSG00000182979.17_3	MTA1	chr14	+	105915695	105915746	105911754	105911848	105916394	105916521	0.000274631	0.0163949	0.463,0.463,0.506	0.758,0.68,0.612	-0.206
ENSG00000197355.10_2	UAP1L1	chr9	+	139972501	139972706	139971952	139972273	139972953	139973129	0.00013486	0.0112439	0.946,0.947,0.916	0.778,0.692,0.623	0.239
ENSG00000127334.10_3	DYRK2	chr12	+	68043576	68043725	68042500	68042962	68050885	68059186	3.50742e-05	0.00704177	0.655,0.716,0.649	0.828,0.885,0.902	-0.198
ENSG00000144233.9_2	AMMECR1L	chr2	-	128628822	128628933	128624473	128624570	128631401	128631846	0.000274542	0.0163949	0.924,0.865,0.904	0.743,0.763,0.714	0.158
ENSG00000109762.15_2	SNX25	chr4	+	186260532	186260664	186253748	186253913	186263129	186263270	0.000435256	0.0209356	0.943,0.906,0.943	0.992,1.0,0.962	-0.054
ENSG00000109771.15_2	LRP2BP	chr4	-	186299234	186299361	186298062	186298172	186315932	186317053	0.000263315	0.0160605	1.0,1.0,1.0	0.839,0.852,0.511	0.266
ENSG00000130669.17_2	PAK4	chr19	+	39658869	39658952	39647341	39647490	39660171	39660397	4.53044e-05	0.00758875	0.892,0.886,0.861	0.97,0.957,1.0	-0.096
ENSG00000164073.9_2	MFSD8	chr4	-	128851837	128851972	128843014	128843118	128854139	128854248	2.89015e-05	0.00654422	0.936,0.924,0.929	0.992,0.988,1.0	-0.064
ENSG00000153404.14_3	PLEKHG4B	chr5	+	179665	179869	174032	174213	181628	181790	6.03413e-05	0.0082592	0.0,0.0,0.0	0.074,0.097,0.067	-0.079
ENSG00000225138.7_2	CTD-2228K2.7	chr5	+	477358	477451	476346	476678	477920	477964	0.000227302	0.0148796	1.0,1.0,1.0	0.953,0.857,0.942	0.083
ENSG00000028310.17_3	BRD9	chr5	-	884052	884185	879908	880004	887475	887586	0.000773562	0.0294713	1.0,1.0,NA	0.624,0.671,1.0	0.235
ENSG00000197748.12_2	CFAP43	chr10	-	105951956	105952060	105948027	105948168	105953623	105953772	0.00057562	0.024846	1.0,1.0,NA	0.276,0.407,1.0	0.439
ENSG00000164961.15_3	WASHC5	chr8	-	126095954	126096018	126095354	126095500	126103856	126104061	0.000516567	0.0233115	0.656,0.61,0.555	0.74,0.759,0.777	-0.152
ENSG00000164961.15_3	WASHC5	chr8	-	126095954	126096264	126095354	126095500	126103856	126104082	4.47195e-05	0.00757293	0.844,0.835,0.818	0.895,0.907,0.93	-0.078
ENSG00000164961.15_3	WASHC5	chr8	-	126096076	126096264	126095354	126095500	126103856	126104032	4.23594e-05	0.00739587	0.753,0.755,0.736	0.835,0.844,0.896	-0.11
ENSG00000119953.12_2	SMNDC1	chr10	-	112060304	112060494	112058434	112058548	112063225	112063345	4.68069e-05	0.00763187	0.03,0.047,0.048	0.093,0.114,0.11	-0.064
ENSG00000183742.12_3	MACC1	chr7	-	20203878	20204022	20201370	20201493	20256921	20257013	0.00092151	0.0324165	0.447,0.256,0.367	0.168,0.14,0.122	0.213
ENSG00000197361.7_2	FBXL22	chr15	+	63891352	63891395	63889900	63889944	63892895	63893263	7.18034e-05	0.0088287	0.858,0.818,0.823	0.481,0.276,0.604	0.379
ENSG00000140455.16_3	USP3	chr15	+	63821212	63821365	63796810	63797029	63824845	63824906	0.000171216	0.0126591	0.157,0.175,0.152	0.27,0.236,0.221	-0.081
ENSG00000140455.16_3	USP3	chr15	+	63821212	63821365	63796810	63797029	63829223	63829255	0.000977585	0.0335706	0.579,0.66,0.463	0.912,0.812,0.812	-0.278
ENSG00000140455.16_3	USP3	chr15	+	63822696	63822789	63820031	63820339	63824845	63824906	0.000154967	0.0119852	1.0,1.0,1.0	0.844,0.516,0.729	0.304
ENSG00000140455.16_3	USP3	chr15	+	63826001	63826117	63824845	63824906	63829223	63829355	0.00100186	0.0340115	0.095,0.069,0.065	0.157,0.112,0.155	-0.065
ENSG00000140455.16_3	USP3	chr15	+	63826001	63826117	63824845	63824906	63845913	63845997	2.00739e-05	0.00569689	0.819,0.792,0.707	0.964,0.954,0.965	-0.188
ENSG00000140455.16_3	USP3	chr15	+	63834253	63834391	63824845	63824906	63845913	63845997	0.000151868	0.0118467	0.479,0.614,0.392	0.902,0.784,0.873	-0.358
ENSG00000128656.13_3	CHN1	chr2	-	175869621	175869808	175816891	175816930	175869933	175869991	0.000661985	0.0268718	0.865,0.817,0.823	0.971,0.92,0.931	-0.106
ENSG00000119314.15_3	PTBP3	chr9	-	115092720	115092754	115060111	115060196	115095063	115095309	0.00107609	0.0354014	0.464,0.342,0.506	0.763,0.588,0.855	-0.298
ENSG00000166123.13_3	GPT2	chr16	+	46919378	46919489	46918746	46919243	46931559	46931649	0.00135309	0.0390797	1.0,1.0,1.0	0.833,0.917,1.0	0.083
ENSG00000164418.19_2	GRIK2	chr6	+	102372475	102372594	102337514	102337738	102376289	102376507	0.000262466	0.016036	1.0,1.0,1.0	0.904,0.984,0.925	0.062
ENSG00000153214.9_3	TMEM87B	chr2	+	112838911	112839095	112838633	112838695	112843581	112843681	3.55582e-05	0.00704177	0.925,0.954,0.953	1.0,1.0,0.992	-0.053
ENSG00000137486.16_3	ARRB1	chr11	-	74982744	74982768	74979932	74980003	74983938	74984022	0.000654871	0.0267328	0.397,0.35,0.296	0.49,0.485,0.47	-0.134
ENSG00000177565.16_3	TBL1XR1	chr3	-	176797614	176797733	176782707	176782810	176914908	176914972	0.000437733	0.0209961	0.254,0.307,0.212	0.456,0.53,0.35	-0.188
ENSG00000177565.16_3	TBL1XR1	chr3	-	176816253	176816329	176782707	176782810	176849150	176849237	0.000130102	0.0110751	0.861,0.88,0.881	0.954,0.978,0.927	-0.079
ENSG00000177565.16_3	TBL1XR1	chr3	-	176816253	176816329	176782707	176782810	176914908	176914980	0.00023118	0.0149896	0.698,0.768,0.731	0.857,0.849,0.834	-0.114
ENSG00000177565.16_3	TBL1XR1	chr3	-	176849150	176849237	176816253	176816329	176914908	176914951	8.04851e-05	0.00910662	0.102,0.102,0.132	0.059,0.044,0.031	0.067
ENSG00000177565.16_3	TBL1XR1	chr3	-	176878658	176878776	176782707	176782810	176914908	176915013	0.000766085	0.0293214	0.112,0.098,0.13	0.276,0.303,0.134	-0.124
ENSG00000177565.16_3	TBL1XR1	chr3	-	176878658	176878776	176849165	176849237	176914908	176915013	0.000233631	0.0150818	0.319,0.236,0.313	0.52,0.654,0.52	-0.275
ENSG00000197558.11_3	SSPO	chr7	+	149476116	149476196	149475869	149476028	149476622	149476666	0.00125004	0.0379177	1.0,1.0,NA	0.884,0.927,0.656	0.178
ENSG00000197558.11_3	SSPO	chr7	+	149476116	149476196	149475869	149476028	149479269	149479387	0.00109078	0.0355845	1.0,1.0,NA	0.875,0.875,0.835	0.138
ENSG00000197558.11_3	SSPO	chr7	+	149479934	149480110	149479269	149479387	149480194	149480422	6.10703e-05	0.00827734	1.0,1.0,1.0	0.783,0.568,0.75	0.3
ENSG00000197558.11_3	SSPO	chr7	+	149482571	149482828	149482218	149482313	149483176	149483311	0.00183781	0.045662	1.0,1.0,1.0	0.986,0.909,0.875	0.077
ENSG00000197558.11_3	SSPO	chr7	+	149484949	149485059	149484754	149484882	149485408	149485558	0.00148166	0.0409375	1.0,1.0,1.0	0.736,0.864,1.0	0.133
ENSG00000197558.11_3	SSPO	chr7	+	149490397	149490551	149489666	149489817	149490653	149490708	1.79723e-05	0.0055447	1.0,1.0,1.0	0.794,0.737,0.867	0.201
ENSG00000197558.11_3	SSPO	chr7	+	149501083	149501175	149500562	149500692	149502498	149502672	0.00207438	0.0483105	1.0,1.0,NA	0.946,0.976,0.9	0.059
ENSG00000197558.11_3	SSPO	chr7	+	149519600	149519768	149518950	149519286	149520440	149520571	0.0011781	0.0369039	0.0,0.111,0.0	0.377,0.397,0.143	-0.269
ENSG00000142606.15_2	MMEL1	chr1	-	2522995	2523072	2522077	2522528	2524093	2524117	0.000204797	0.0141739	1.0,1.0,1.0	0.946,0.809,0.763	0.161
ENSG00000106771.12_2	TMEM245	chr9	-	111853201	111853435	111849452	111849622	111855754	111855871	0.00169944	0.0439582	0.918,0.909,0.975	0.991,0.98,1.0	-0.056
ENSG00000205571.13_3	SMN2	chr5	+	69365061	69365157	69363105	69363273	69366467	69366481	0.00217591	0.0494239	0.974,0.962,1.0	0.835,0.896,NA	0.113
ENSG00000161677.11_3	JOSD2	chr19	-	51010830	51010956	51009634	51009829	51013542	51013702	0.000505221	0.0229513	0.847,0.866,0.889	0.94,0.919,0.929	-0.062
ENSG00000184402.14_2	SS18L1	chr20	+	60729336	60729521	60718850	60718945	60733727	60733998	0.000149781	0.0117407	0.259,0.338,0.304	0.152,0.158,0.089	0.167
ENSG00000150712.10_2	MTMR12	chr5	-	32235067	32235235	32227099	32230453	32239106	32239279	0.000154439	0.0119683	0.942,0.904,0.905	0.994,0.978,0.977	-0.066
ENSG00000113456.18_2	RAD1	chr5	-	34915520	34915731	34914799	34915066	34918156	34918241	3.22486e-05	0.0067684	0.994,0.996,1.0	0.85,0.866,0.826	0.149
ENSG00000181392.14_3	SYNE4	chr19	-	36498026	36498170	36496234	36496339	36499455	36499695	0.000905004	0.0320594	0.474,0.471,0.465	0.735,0.575,0.792	-0.231
ENSG00000181392.14_3	SYNE4	chr19	-	36498026	36498170	36496234	36497573	36499455	36499695	0.000667524	0.0270115	0.576,0.621,0.61	0.858,0.726,0.86	-0.212
ENSG00000181392.14_3	SYNE4	chr19	-	36499118	36499269	36497651	36497846	36499455	36499546	0.00048564	0.0224646	0.839,0.87,0.882	0.665,0.76,0.68	0.162
ENSG00000181392.14_3	SYNE4	chr19	-	36499118	36499269	36498026	36498170	36499455	36499546	0.000331305	0.0180749	0.626,0.621,0.55	0.412,0.449,0.514	0.141
ENSG00000197530.12_3	MIB2	chr1	+	1560344	1560565	1560123	1560281	1560665	1560808	0.00120795	0.0373642	0.842,0.778,0.686	0.974,0.957,0.87	-0.165
ENSG00000197530.12_3	MIB2	chr1	+	1560370	1560565	1560174	1560281	1560665	1560808	0.000723403	0.0283684	0.904,0.869,0.802	0.987,0.978,0.932	-0.107
ENSG00000197530.12_3	MIB2	chr1	+	1561746	1562134	1560946	1561033	1562216	1562309	5.23912e-05	0.00779409	0.908,0.904,0.852	0.986,0.994,0.982	-0.099
ENSG00000197530.12_3	MIB2	chr1	+	1562029	1562134	1560925	1561033	1562216	1562379	6.8033e-05	0.00866481	0.948,0.951,0.912	0.992,0.997,0.991	-0.056
ENSG00000197530.12_3	MIB2	chr1	+	1564764	1564946	1564413	1564691	1565018	1565084	0.000553051	0.0242959	0.742,0.728,0.754	0.982,0.96,0.883	-0.2
ENSG00000159692.15_2	CTBP1	chr4	-	1235112	1235307	1231970	1232125	1242703	1242764	0.000461272	0.021765	0.938,0.943,0.9	0.875,0.849,0.808	0.083
ENSG00000236830.6_2	CBR3-AS1	chr21	-	37509391	37509474	37505984	37506059	37518553	37518653	0.000522303	0.0234797	1.0,1.0,1.0	0.952,0.922,0.758	0.123
ENSG00000236830.6_2	CBR3-AS1	chr21	-	37509391	37509606	37505984	37506059	37518553	37518653	0.000241773	0.0153418	1.0,1.0,1.0	0.889,0.939,0.846	0.109
ENSG00000236830.6_2	CBR3-AS1	chr21	-	37518553	37518653	37509391	37509474	37528514	37528566	6.44777e-05	0.0084369	1.0,1.0,1.0	0.972,0.95,0.916	0.054
ENSG00000148180.19_3	GSN	chr9	+	124044716	124044828	124043747	124043840	124060043	124060120	0.000914802	0.0322856	1.0,0.795,NA	0.473,0.445,0.886	0.296
ENSG00000148180.19_3	GSN	chr9	+	124045596	124045670	124043749	124043840	124060043	124060120	0.00130921	0.0386407	1.0,0.895,1.0	0.649,0.619,0.867	0.253
ENSG00000148180.19_3	GSN	chr9	+	124062333	124062404	124048400	124048463	124064240	124064427	0.000257865	0.0158594	1.0,0.955,1.0	0.88,0.872,0.852	0.117
ENSG00000181852.17_3	RNF41	chr12	-	56606779	56606922	56604031	56604352	56607741	56607802	0.00150285	0.0412184	0.152,0.156,0.096	0.081,0.08,0.071	0.057
ENSG00000178177.15_3	LCORL	chr4	-	17887690	17887784	17875010	17879836	17910716	17910968	0.00160493	0.0428621	0.931,0.964,0.86	1.0,1.0,1.0	-0.082
ENSG00000251141.5_2	RP11-53O19.1	chr5	-	44786927	44787054	44777138	44777203	44808743	44808828	6.33387e-05	0.00838248	1.0,1.0,1.0	0.343,0.343,0.343	0.657
ENSG00000108219.14_2	TSPAN14	chr10	+	82222843	82222883	82214108	82214127	82228302	82228443	0.000140309	0.011407	0.156,0.107,0.131	0.305,0.361,0.257	-0.176
ENSG00000108219.14_2	TSPAN14	chr10	+	82222843	82222883	82219057	82219263	82264483	82264534	0.00116014	0.0366815	1.0,1.0,1.0	0.976,0.928,0.608	0.163
ENSG00000108219.14_2	TSPAN14	chr10	+	82228302	82228443	82214108	82214127	82248972	82249070	0.00188097	0.0462225	0.515,0.434,0.351	0.746,0.672,0.494	-0.204
ENSG00000177479.19_2	ARIH2	chr3	+	48962150	48962272	48960180	48960244	48964894	48965246	0.000173976	0.0127574	0.383,0.401,0.365	0.452,0.518,0.542	-0.121
ENSG00000177479.19_2	ARIH2	chr3	+	48962150	48962404	48960180	48960244	48964894	48965246	4.17297e-05	0.00734119	0.221,0.239,0.222	0.304,0.372,0.402	-0.132
ENSG00000177479.19_2	ARIH2	chr3	+	48982568	48982614	48964150	48965246	48999044	48999112	0.00105428	0.0349714	0.087,0.136,0.151	0.265,0.234,0.377	-0.167
ENSG00000153310.19_3	FAM49B	chr8	-	130892621	130892704	130891634	130891717	130908917	130909100	0.00175907	0.0446736	0.814,0.706,0.385	0.294,0.343,0.173	0.365
ENSG00000153310.19_3	FAM49B	chr8	-	130916744	130916831	130915557	130915596	130951853	130951992	7.75592e-05	0.00901872	0.384,0.393,0.403	0.472,0.484,0.568	-0.115
ENSG00000147162.13_2	OGT	chrX	+	70775039	70775235	70774362	70774442	70775803	70775944	0.000929978	0.0325922	0.804,0.823,0.77	0.933,0.915,0.86	-0.104
ENSG00000124356.15_3	STAMBP	chr2	+	74056531	74056637	74056093	74056123	74057971	74058186	0.000414573	0.0205221	0.148,0.151,0.103	0.205,0.206,0.229	-0.079
ENSG00000124356.15_3	STAMBP	chr2	+	74097269	74097479	74089329	74089431	74100478	74100786	0.000232724	0.015056	1.0,1.0,1.0	0.652,0.875,0.429	0.348
ENSG00000067113.16_3	PLPP1	chr5	-	54771126	54771278	54763696	54763977	54830399	54830878	0.0013351	0.0388899	0.875,0.846,0.836	0.931,0.931,0.878	-0.061
ENSG00000177058.11_3	SLC38A9	chr5	-	54945034	54945142	54941616	54941723	54948356	54948551	0.000959213	0.0332152	0.966,0.916,0.92	1.0,0.99,1.0	-0.063
ENSG00000177058.11_3	SLC38A9	chr5	-	54998566	54998722	54993673	54993820	55007279	55007327	0.00139563	0.0397348	0.123,0.151,0.11	0.069,0.079,0.065	0.057
ENSG00000122786.19_3	CALD1	chr7	+	134620438	134620516	134617738	134618141	134625842	134625988	3.04436e-05	0.00666157	0.124,0.11,0.109	0.033,0.049,0.063	0.066
ENSG00000062194.15_2	GPBP1	chr5	+	56532939	56532999	56531792	56531859	56542126	56542311	0.00167968	0.0438001	0.373,0.351,0.346	0.493,0.412,0.427	-0.087
ENSG00000184381.18_3	PLA2G6	chr22	-	38524275	38524437	38522377	38522456	38525460	38525569	6.03861e-06	0.00450126	0.804,0.791,0.831	0.676,0.641,0.691	0.139
ENSG00000101152.10_2	DNAJC5	chr20	+	62562461	62562535	62562203	62562375	62562817	62567384	0.0019012	0.0464612	0.334,0.269,0.306	0.194,0.238,0.227	0.083
ENSG00000230185.4_2	C9orf147	chr9	-	115247209	115247443	115246808	115246904	115248669	115248785	0.00122094	0.0375948	0.556,0.077,0.333	0.0,0.0,0.0	0.322
ENSG00000112851.14_3	ERBIN	chr5	+	65367996	65368119	65349233	65350779	65370851	65371058	5.91061e-06	0.00450126	0.095,0.072,0.086	0.026,0.03,0.03	0.056
ENSG00000115685.14_2	PPP1R7	chr2	+	242092890	242093019	242088990	242089123	242097221	242097277	7.46101e-05	0.0088725	0.906,0.864,0.82	0.966,0.98,0.98	-0.112
ENSG00000115685.14_2	PPP1R7	chr2	+	242092897	242093019	242089052	242089123	242097221	242097277	6.9579e-05	0.00871091	0.903,0.858,0.815	0.965,0.979,0.979	-0.116
ENSG00000115685.14_2	PPP1R7	chr2	+	242092897	242093019	242089881	242089962	242097221	242097277	0.00122275	0.0375948	0.861,0.896,0.891	0.954,0.923,0.952	-0.06
ENSG00000058673.16_3	ZC3H11A	chr1	+	203765578	203765729	203764781	203764903	203786053	203786252	0.00076753	0.0293419	0.744,0.818,0.778	1.0,0.938,1.0	-0.199
ENSG00000058673.16_3	ZC3H11A	chr1	+	203765578	203765735	203764787	203764922	203770702	203772144	0.00192726	0.0467781	0.126,0.118,0.11	0.073,0.032,0.067	0.061
ENSG00000221978.11_2	CCNL2	chr1	-	1328058	1328183	1326145	1326245	1328775	1328840	0.000109475	0.0103269	0.363,0.361,0.461	0.596,0.702,0.677	-0.263
ENSG00000131844.15_2	MCCC2	chr5	+	70922466	70922580	70900182	70900295	70927947	70928012	2.64867e-05	0.00635753	0.646,0.675,0.643	0.764,0.827,0.782	-0.136
ENSG00000165209.18_3	STRBP	chr9	-	125901807	125901966	125898659	125898794	125909133	125909333	9.14948e-06	0.00471434	0.914,0.931,0.928	0.973,0.979,0.991	-0.057
ENSG00000113163.15_3	COL4A3BP	chr5	-	74695134	74695212	74685416	74685512	74706835	74706928	0.000362215	0.0190002	1.0,1.0,1.0	0.975,0.965,0.779	0.094
ENSG00000102081.13_3	FMR1	chrX	+	147019617	147019680	147018984	147019119	147022094	147022181	0.000179314	0.0130091	0.236,0.197,0.252	0.146,0.14,0.117	0.094
ENSG00000237686.6_2	RP5-1120P11.1	chr6	-	43968327	43968452	43966954	43967245	43968779	43968853	0.000148365	0.0116915	0.149,0.305,0.26	0.678,0.749,0.774	-0.496
ENSG00000173517.10_3	PEAK1	chr15	-	77657504	77657567	77578764	77578846	77712347	77712436	0.000264518	0.0161065	0.745,0.773,0.743	0.821,0.856,0.849	-0.088
ENSG00000214193.10_3	SH3D21	chr1	+	36773518	36773564	36773370	36773426	36773989	36774076	0.00209106	0.0484846	0.5,0.273,0.2	0.952,0.734,0.734	-0.482
ENSG00000162004.16_2	CCDC78	chr16	-	774680	774806	774321	774509	775077	775145	0.00129348	0.0384938	0.735,0.66,0.573	1.0,1.0,1.0	-0.344
ENSG00000162004.16_2	CCDC78	chr16	-	774910	774989	774321	774509	775077	775145	0.000224728	0.0148306	0.836,0.772,0.589	1.0,1.0,1.0	-0.268
ENSG00000131730.15_2	CKMT2	chr5	+	80552733	80552819	80550801	80551033	80553551	80553675	0.000764717	0.0293077	1.0,1.0,NA	0.452,0.553,1.0	0.332
ENSG00000205464.11_2	ATP6AP1L	chr5	+	81644409	81644482	81640146	81640284	81646722	81646831	0.000528808	0.0236704	1.0,1.0,1.0	0.696,0.621,0.0	0.561
ENSG00000010361.13_3	FUZ	chr19	-	50315703	50315993	50315507	50315592	50316252	50316556	0.0017828	0.0450332	0.913,0.801,0.912	0.735,0.653,0.714	0.175
ENSG00000164180.13_2	TMEM161B	chr5	-	87493485	87493582	87490863	87492305	87494792	87494886	2.74654e-05	0.00644477	0.76,0.746,0.701	0.896,0.878,0.898	-0.155
ENSG00000111653.19_2	ING4	chr12	-	6761436	6761475	6760489	6760551	6761827	6761933	0.000800506	0.0299758	0.954,0.834,0.796	0.989,0.986,0.99	-0.127
ENSG00000111653.19_2	ING4	chr12	-	6762395	6762562	6762101	6762216	6765892	6765964	6.5158e-06	0.00450126	0.873,0.909,0.881	0.975,0.977,0.965	-0.085
ENSG00000111653.19_2	ING4	chr12	-	6764803	6765079	6762101	6762216	6765892	6765964	6.30534e-05	0.00838248	0.126,0.1,0.105	0.515,0.425,0.304	-0.304
ENSG00000237978.5_2	KCNMB2-AS1	chr3	-	178577276	178577411	178559332	178559404	178578081	178578137	8.96357e-05	0.00948151	1.0,1.0,1.0	0.963,0.945,0.918	0.058
ENSG00000040341.17_3	STAU2	chr8	-	74439925	74440039	74334848	74334937	74464246	74464554	4.57079e-05	0.00758875	0.614,0.602,0.586	0.39,0.268,0.35	0.265
ENSG00000266865.6_2	RP11-848P1.9	chr17	+	29343912	29344021	29335691	29335821	29348927	29349060	0.00147322	0.04083	NA,0.0,0.0	0.0,0.138,0.359	-0.166
ENSG00000114354.13_3	TFG	chr3	+	100429814	100429912	100428221	100428275	100432486	100432713	0.00098595	0.033728	0.057,0.066,0.018	0.186,0.148,0.218	-0.137
ENSG00000064490.13_3	RFXANK	chr19	+	19307994	19308060	19307771	19307855	19308329	19308430	0.00103718	0.0346558	0.849,0.827,0.73	0.922,0.903,0.89	-0.103
ENSG00000270024.5_3	C8orf44-SGK3	chr8	+	67602939	67602995	67591955	67592259	67705850	67706067	0.000315231	0.0175363	1.0,1.0,1.0	0.322,0.263,0.0	0.805
ENSG00000142634.12_2	EFHD2	chr1	+	15753645	15753780	15752366	15752514	15755088	15756839	4.88541e-05	0.00766602	0.835,0.827,0.869	0.969,0.935,0.965	-0.113
ENSG00000145730.20_3	PAM	chr5	+	102360834	102361038	102355493	102355547	102363885	102363926	0.00187455	0.0461412	0.618,0.551,0.59	0.797,0.657,0.768	-0.154
ENSG00000145730.20_3	PAM	chr5	+	102360834	102361038	102355493	102355547	102363888	102363942	0.00062597	0.0260529	0.785,0.767,0.733	0.876,0.843,0.917	-0.117
ENSG00000145730.20_3	PAM	chr5	+	102360837	102361038	102355493	102355547	102363888	102363942	0.000732259	0.0285835	0.638,0.61,0.565	0.781,0.717,0.841	-0.175
ENSG00000145725.19_3	PPIP5K2	chr5	+	102518934	102519108	102515721	102515889	102520372	102520445	0.00127568	0.0382464	0.189,0.268,0.314	0.277,0.371,0.459	-0.112
ENSG00000145725.19_3	PPIP5K2	chr5	+	102523014	102523077	102520372	102520445	102526542	102526683	0.00166242	0.043604	0.058,0.04,0.077	0.165,0.088,0.17	-0.083
ENSG00000145725.19_3	PPIP5K2	chr5	+	102523014	102523077	102522020	102522140	102526542	102526683	0.00111646	0.0360483	0.283,0.3,0.26	0.381,0.349,0.492	-0.126
ENSG00000173559.12_2	NABP1	chr2	+	192547217	192547321	192546671	192546743	192548454	192548530	0.000159549	0.0121133	0.06,0.056,0.158	0.469,0.375,0.43	-0.333
ENSG00000079134.11_3	THOC1	chr18	-	260717	260759	260185	260304	264025	264092	0.000482474	0.0223918	0.032,0.02,0.035	0.147,0.075,0.09	-0.075
ENSG00000049541.10_3	RFC2	chr7	-	73660991	73661093	73657475	73657576	73663341	73663448	0.00174028	0.0444691	0.913,0.913,0.901	0.976,0.948,0.964	-0.054
ENSG00000177685.16_3	CRACR2B	chr11	+	830865	831032	830484	830713	831223	831295	0.000158421	0.0120961	0.56,0.41,0.509	0.965,0.919,0.834	-0.413
ENSG00000129595.12_3	EPB41L4A	chr5	-	111541117	111541201	111540071	111540185	111564368	111564475	3.01631e-05	0.00663537	1.0,1.0,1.0	0.714,0.593,0.686	0.336
ENSG00000134452.19_2	FBXO18	chr10	+	5932981	5933079	5932242	5932309	5937018	5937150	0.000157953	0.0120905	0.862,0.76,0.746	0.099,0.336,0.19	0.581
ENSG00000235703.5_3	LINC00894	chrX	+	149110401	149110547	149110007	149110065	149111868	149111980	0.000224452	0.0148306	1.0,NA,1.0	0.189,0.556,0.167	0.696
ENSG00000235703.5_3	LINC00894	chrX	+	149130801	149130935	149128983	149129167	149184181	149184371	3.80528e-05	0.00720846	1.0,1.0,1.0	0.44,0.294,0.645	0.54
ENSG00000164241.13_3	C5orf63	chr5	-	126392088	126392198	126388304	126388361	126394573	126394694	1.592e-05	0.00531576	0.377,0.336,0.315	0.668,0.579,0.562	-0.26
ENSG00000061987.14_2	MON2	chr12	+	62959793	62959811	62959016	62959160	62960101	62960230	1.13512e-06	0.002437	0.342,0.4,0.388	0.748,0.692,0.746	-0.352
ENSG00000145390.11_2	USP53	chr4	+	120135224	120135377	120133790	120134028	120138704	120138828	7.27656e-05	0.00886977	0.056,0.038,0.016	0.24,0.147,0.187	-0.155
ENSG00000213742.6_2	ZNF337-AS1	chr20	+	25612793	25612924	25604680	25604771	25614684	25614806	3.82048e-05	0.00721045	0.079,0.047,0.06	0.245,0.276,0.319	-0.218
ENSG00000072682.18_3	P4HA2	chr5	-	131562389	131562914	131554237	131554337	131563482	131563508	0.000395894	0.0200468	0.094,0.114,0.104	0.258,0.185,0.189	-0.107
ENSG00000072682.18_3	P4HA2	chr5	-	131562778	131562914	131554237	131554337	131563482	131563528	0.00136604	0.0392683	0.307,0.298,0.144	0.438,0.405,0.414	-0.169
ENSG00000125347.13_3	IRF1	chr5	-	131821942	131822065	131821358	131821408	131822248	131822378	1.59034e-05	0.00531576	0.886,0.918,0.922	0.993,0.988,1.0	-0.085
ENSG00000125347.13_3	IRF1	chr5	-	131823617	131823717	131822645	131822822	131826236	131826347	0.000122169	0.0108065	0.869,0.906,0.795	0.98,0.987,0.967	-0.121
[truncated: 593 more rows]

## Sheet: Dataset S1B
Table S5B. Significant SE events detected in HepG2 cells comparing non-targeting control versus HNRNPH1 CRISPR KO
GeneID	geneSymbol	chr	strand	exonStart_0base	exonEnd	upstreamES	upstreamEE	downstreamES	downstreamEE	PValue	FDR	IncLevel1	IncLevel2	IncLevelDifference
ENSG00000131002.11_2	TXLNGY	chrY	+	21760437	21760525	21759242	21759551	21761624	21761717	3.7885e-05	0.00248777	0.0677419	0.223699	-0.155957
ENSG00000129824.15_3	RPS4Y1	chrY	+	2796904	2797026	2722770	2722812	2799751	2800041	0.000246169	0.0110048	1	0.142857	0.857143
ENSG00000172534.13_2	HCFC1	chrX	-	153224019	153224217	153223475	153223700	153224781	153224942	0.000191119	0.00908006	1	0.863248	0.136752
ENSG00000198960.10_3	ARMCX6	chrX	-	100872272	100872360	100870115	100871756	100872492	100872574	0.00142226	0.0388831	0.0149007	0.129098	-0.114198
ENSG00000198960.10_3	ARMCX6	chrX	-	100872281	100872360	100871385	100871756	100872492	100872574	6.1049e-07	8.6257e-05	0	0.196606	-0.196606
ENSG00000067177.14_2	PHKA1	chrX	-	71840574	71840751	71839063	71839155	71842958	71843125	0.000419928	0.0165051	0.621622	0.923077	-0.301455
ENSG00000082458.11_2	DLG3	chrX	+	69717029	69717071	69713225	69713325	69718369	69718408	1.59002e-05	0.00124579	0.790179	1	-0.209821
ENSG00000181704.11_2	YIPF6	chrX	+	67730520	67730618	67718922	67718999	67731690	67731819	0.00201226	0.0492938	0.392511	0.0669824	0.325529
ENSG00000126768.12_2	TIMM17B	chrX	-	48752634	48752737	48752320	48752384	48754041	48754141	0.00082408	0.0266897	0.0666667	0.163636	-0.0969697
ENSG00000126768.12_2	TIMM17B	chrX	-	48752634	48752784	48752320	48752384	48754041	48754141	0.000210807	0.00977399	0.09839	0.220339	-0.121949
ENSG00000126768.12_2	TIMM17B	chrX	-	48752634	48753255	48752320	48752384	48754041	48754141	0.00180882	0.0456803	0.063197	0.148148	-0.0849511
ENSG00000198814.12_3	GK	chrX	+	30745582	30745669	30742217	30742298	30746848	30747366	1.92757e-05	0.00146783	0.457375	0.298308	0.159067
ENSG00000102098.17_3	SCML2	chrX	-	18260558	18260710	18257433	18259499	18264696	18264875	0.000449388	0.0173317	0.802817	0.352941	0.449876
ENSG00000254413.8_3	CHKB-CPT1B	chr22	-	51018155	51018259	51017854	51017936	51018618	51018845	0.00154269	0.0411188	1	0.865169	0.134831
ENSG00000205560.12_3	CPT1B	chr22	-	51012236	51012350	51011948	51012144	51012763	51012848	3.39414e-05	0.00229174	0.484536	0.835443	-0.350907
ENSG00000100239.15_3	PPP6R2	chr22	+	50827414	50827540	50810500	50810579	50832321	50832564	0.00154523	0.0411498	0.366337	0.168675	0.197662
ENSG00000100239.15_3	PPP6R2	chr22	+	50857295	50857408	50854520	50854586	50857777	50857891	0	0	0.928339	0.564403	0.363936
ENSG00000100429.17_3	HDAC10	chr22	-	50686120	50686205	50685303	50685395	50686318	50686377	0.0012549	0.0360422	0.865889	1	-0.134111
ENSG00000188130.13_3	MAPK12	chr22	-	50695216	50695393	50695027	50695075	50695510	50695622	0.00198335	0.0487658	0.814815	1	-0.185185
ENSG00000128159.11_3	TUBGCP6	chr22	-	50659703	50660303	50658385	50658444	50660456	50660531	0.00202116	0.0494711	0.807692	1	-0.192308
ENSG00000075234.16_3	TTC38	chr22	+	46665038	46665186	46664410	46664488	46668231	46668313	5.54001e-14	3.3366e-11	0.0627871	0.480916	-0.418129
ENSG00000075234.16_3	TTC38	chr22	+	46677867	46678048	46677495	46677615	46679869	46679929	2.00123e-05	0.00151618	0.0991736	0.252632	-0.153458
ENSG00000075234.16_3	TTC38	chr22	+	46688099	46688225	46685722	46685796	46688687	46688830	1.23917e-05	0.00101352	0.21645	0.458065	-0.241614
ENSG00000186951.16_3	PPARA	chr22	+	46584619	46584719	46547790	46547873	46594241	46594307	1.04351e-05	0.000882541	0.314286	0	0.314286
ENSG00000100207.18_3	TCF20	chr22	-	42564614	42564709	42557103	42557364	42565852	42565902	1.97738e-06	0.00022938	0.271625	0.8448	-0.573175
ENSG00000100207.18_3	TCF20	chr22	-	42564614	42564742	42556018	42557364	42565852	42565902	7.32688e-05	0.00420872	0.267606	0.8	-0.532394
ENSG00000198911.11_2	SREBF2	chr22	+	42273232	42273425	42271546	42271728	42276719	42276996	0.00177752	0.0452345	0.928058	0.983936	-0.0558782
ENSG00000198911.11_2	SREBF2	chr22	+	42273945	42274127	42271546	42271728	42276719	42276996	0.000225313	0.0102787	0.87069	0.978022	-0.107332
ENSG00000198911.11_2	SREBF2	chr22	+	42295240	42295557	42294652	42294785	42296023	42296126	1.6382e-05	0.00127683	1	0.333333	0.666667
ENSG00000100403.11_2	ZC3H7B	chr22	+	41728174	41728231	41726026	41726107	41734316	41734359	1.31678e-06	0.000167048	0.990308	0.811173	0.179134
ENSG00000123562.16_3	MORF4L2	chrX	-	102933426	102933528	102930423	102931979	102940098	102940188	3.55104e-09	9.53742e-07	0.987215	0.931818	0.0553964
ENSG00000123562.16_3	MORF4L2	chrX	-	102933426	102933548	102931753	102931979	102940098	102940188	3.17459e-09	8.76318e-07	0.984082	0.915641	0.0684404
ENSG00000123562.16_3	MORF4L2	chrX	-	102933426	102933579	102930427	102931979	102940098	102940188	8.68825e-10	2.75267e-07	0.986159	0.921824	0.0643351
ENSG00000123562.16_3	MORF4L2	chrX	-	102939608	102939657	102931422	102931979	102940098	102940188	1.00991e-10	4.09634e-08	0.929276	0.642566	0.28671
ENSG00000100060.17_2	MFNG	chr22	-	37865979	37866067	37865105	37865350	37868480	37868762	0.00155438	0.0413196	0.679245	1	-0.320755
ENSG00000100353.17_2	EIF3D	chr22	-	36922866	36922952	36922045	36922178	36925122	36925213	2.93798e-07	4.63432e-05	0.0124971	0.079151	-0.0666539
ENSG00000100014.19_3	SPECC1L	chr22	+	24807555	24807672	24765185	24765288	24808615	24808675	0.000452573	0.0174184	0.932367	0.752941	0.179426
ENSG00000070010.18_3	UFD1L	chr22	-	19462590	19462623	19459209	19459331	19466605	19466695	0.000812798	0.0264104	0.712707	0.406114	0.306594
ENSG00000070010.18_3	UFD1L	chr22	-	19462992	19463125	19459209	19459331	19466605	19466695	0.000573324	0.0205806	0.827815	0.582822	0.244992
ENSG00000206195.6	AP000525.9	chr22	-	16189263	16189378	16189031	16189143	16190680	16190791	0.00179934	0.0455565	0.82	0.953488	-0.133488
ENSG00000206195.6	AP000525.9	chr22	-	16189263	16189411	16189031	16189143	16190680	16190791	0.00186695	0.0467522	0.852459	0.966102	-0.113643
ENSG00000235890.2_2	TSPEAR-AS1	chr21	+	45930821	45930954	45930568	45930682	45935379	45935506	3.52302e-06	0.000374086	0.411765	1	-0.588235
ENSG00000242220.6_3	TCP10L	chr21	-	33956470	33956615	33954509	33954725	33957730	33957843	2.31975e-06	0.00026396	0.68	0.0769231	0.603077
ENSG00000229425.2_2	AJ006998.2	chr21	-	16777893	16778083	16772816	16772868	16816342	16816400	0.000561549	0.0203046	0.0909091	0.6	-0.509091
ENSG00000229425.2_2	AJ006998.2	chr21	-	16813544	16813667	16777893	16778083	16816342	16816400	0.000296708	0.0126547	0.866667	0.333333	0.533333
ENSG00000101199.12_2	ARFGAP1	chr20	+	61908556	61908657	61907831	61908003	61909468	61909555	4.18998e-05	0.00267768	0.986907	0.914439	0.0724682
ENSG00000132819.16_2	RBM38	chr20	+	55968334	55968389	55967709	55967833	55982598	55982832	5.15407e-08	1.00758e-05	0.911894	0.558215	0.353679
ENSG00000087586.17_2	AURKA	chr20	-	54965611	54965721	54963742	54963840	54966998	54967187	0.0009967	0.0306806	0.791667	0.95	-0.158333
ENSG00000244687.11_3	UBE2V1	chr20	-	48732021	48732158	48713208	48713357	48732235	48732491	0.00197317	0.048619	0.767442	1	-0.232558
ENSG00000046651.14_2	OFD1	chrX	+	13781863	13781974	13780462	13780563	13785245	13785403	0.00017751	0.00861883	0.767442	0.952941	-0.185499
ENSG00000101049.14_3	SGK2	chr20	+	42196555	42196639	42196304	42196362	42198024	42198156	0.000356395	0.014635	0.972553	0.736019	0.236535
ENSG00000174306.21_3	ZHX3	chr20	-	39829925	39830024	39807087	39813841	39830696	39832681	0.00182214	0.0459387	0.278689	0.030303	0.248385
ENSG00000171456.16_3	ASXL1	chr20	+	31017703	31017856	31017140	31017234	31019123	31019287	0.00151123	0.0404612	0.57513	0.792208	-0.217078
ENSG00000125846.15_2	ZNF133	chr20	+	18278628	18278706	18268926	18269248	18286311	18286451	0.00123533	0.0356347	0.358696	0.770428	-0.411732
ENSG00000125846.15_2	ZNF133	chr20	+	18285651	18285822	18268926	18269248	18286324	18286451	0.000580266	0.0207923	0.333333	0.777778	-0.444444
ENSG00000089123.15_3	TASP1	chr20	-	13581189	13581264	13567896	13568017	13597503	13597770	0.00100144	0.03079	0.773438	0.15942	0.614017
ENSG00000088766.11_2	CRLS1	chr20	+	6006816	6006884	6004025	6004068	6011930	6012016	5.11557e-05	0.00314285	0.606503	1	-0.393497
ENSG00000196476.11_2	C20orf96	chr20	-	270199	270317	264603	264722	270899	270948	0.00139889	0.0385438	0.837607	0.632432	0.205174
ENSG00000083838.15_3	ZNF446	chr19	+	58987806	58987871	58987522	58987563	58988545	58988927	0.000374667	0.0152488	0.408247	0.828452	-0.420204
ENSG00000167618.9_3	LAIR2	chr19	+	55020244	55020295	55019105	55019399	55021735	55021897	0.00160458	0.0421839	1	0.24812	0.75188
ENSG00000204604.9_3	ZNF468	chr19	-	53357124	53357379	53352339	53352466	53357510	53357598	6.34046e-06	0.000599129	0.171171	0.5625	-0.391329
ENSG00000105483.17_3	CARD8	chr19	-	48752779	48752890	48744218	48744320	48753007	48753067	0.000611463	0.0216371	0.782178	0.952381	-0.170203
ENSG00000080189.14_2	SLC35C2	chr20	-	44986261	44986341	44985212	44985276	44987025	44987402	0.00196728	0.0485711	0.972315	0.840107	0.132207
ENSG00000080189.14_2	SLC35C2	chr20	-	44986261	44986412	44985212	44985276	44987025	44987145	0.00137544	0.038056	0.986486	0.90184	0.084646
ENSG00000125744.11_2	RTN2	chr19	-	45992603	45992811	45992017	45992244	45996417	45996525	0.00172285	0.0442397	0.814815	1	-0.185185
ENSG00000104859.14_3	CLASRP	chr19	+	45571272	45571316	45570594	45570852	45572323	45572382	1.34622e-07	2.30655e-05	1	0.622768	0.377232
ENSG00000079385.21_3	CEACAM1	chr19	-	43015727	43015780	43015040	43015072	43016501	43016563	0.000156196	0.00781965	0.437773	0.221263	0.21651
ENSG00000105221.16_3	AKT2	chr19	-	40774490	40774592	40771128	40771258	40775329	40775447	4.0546e-05	0.0026164	0.714286	0.142857	0.571429
ENSG00000105221.16_3	AKT2	chr19	-	40788123	40788211	40771128	40771258	40790770	40790858	0.00141965	0.0388831	1	0.209302	0.790698
ENSG00000189042.13_3	ZNF567	chr19	+	37185703	37185778	37180302	37180399	37203287	37203414	2.75302e-06	0.000304544	0.376763	0.92602	-0.549257
ENSG00000075702.16_3	WDR62	chr19	+	36564243	36564433	36558729	36558912	36572334	36572472	0.00107741	0.0324288	1	0.538462	0.461538
ENSG00000239382.10_3	ALKBH6	chr19	-	36502305	36502366	36501191	36501947	36503922	36503991	1.94145e-12	1.02441e-09	0.985256	0.51988	0.465376
ENSG00000239382.10_3	ALKBH6	chr19	-	36504229	36504324	36503922	36503991	36505076	36505104	1.10919e-05	0.00092497	1	0.505102	0.494898
ENSG00000250799.9_2	PRODH2	chr19	-	36293092	36293178	36290891	36291124	36293869	36293980	0.000465564	0.017783	0.624851	0.792731	-0.16788
ENSG00000250799.9_2	PRODH2	chr19	-	36297576	36297732	36297331	36297498	36297942	36298023	0.00170591	0.0439374	0.927928	1	-0.0720721
ENSG00000249115.8_3	HAUS5	chr19	+	36108188	36108271	36108025	36108095	36108756	36108814	0.00032657	0.0137221	1	0.788002	0.211998
ENSG00000021488.12_2	SLC7A9	chr19	-	33334760	33334857	33333073	33333223	33349345	33349449	0.000288997	0.0124178	0.761847	1	-0.238153
ENSG00000100197.20_2	CYP2D6	chr22	-	42525034	42525187	42524785	42524946	42525739	42525911	9.09453e-11	3.71412e-08	0.0588235	1	-0.941176
ENSG00000197857.13_2	ZNF44	chr19	-	12385787	12385848	12361056	12361183	12405506	12405609	0.000166039	0.00821285	0.382239	1	-0.617761
ENSG00000130158.13_2	DOCK6	chr19	-	11342860	11342965	11339973	11340066	11343878	11344042	0.000277246	0.0120751	0.666667	1	-0.333333
ENSG00000129351.17_2	ILF3	chr19	+	10777167	10777325	10765699	10765799	10781191	10781284	0.00114963	0.0340014	0.137931	0.545455	-0.407524
ENSG00000129354.11_3	AP1M2	chr19	-	10685092	10685168	10683346	10683764	10687873	10687907	0.000375379	0.0152674	0.989886	0.822064	0.167822
ENSG00000130818.11_3	ZNF426	chr19	-	9641660	9641743	9633899	9640312	9643520	9643601	0.000517382	0.0191966	0.78214	0.96075	-0.17861
ENSG00000130803.14_2	ZNF317	chr19	+	9268655	9268751	9267287	9268070	9269501	9269584	0.000492142	0.0185019	0.93741	0.743381	0.194028
ENSG00000105426.16_3	PTPRS	chr19	-	5218797	5218809	5218430	5218543	5219320	5219478	4.82125e-12	2.49694e-09	0.615646	0.165414	0.450232
ENSG00000099840.13_3	IZUMO4	chr19	+	2097583	2097811	2097422	2097494	2097927	2097954	4.03922e-08	8.10904e-06	0.357143	1	-0.642857
ENSG00000267059.2_3	AC005943.2	chr19	-	1582620	1582711	1581090	1581268	1584538	1584676	0.0015043	0.0403662	1	0.931869	0.0681309
ENSG00000064687.12_1	ABCA7	chr19	+	1053327	1053530	1052212	1052285	1053786	1053835	0.000336553	0.0140231	0.955056	0.733333	0.221723
ENSG00000141644.17_2	MBD1	chr18	-	47799703	47799796	47799193	47799325	47799933	47800233	0.000504623	0.0188051	0.838689	0.975432	-0.136743
ENSG00000141644.17_2	MBD1	chr18	-	47799703	47799841	47799193	47799325	47799933	47800233	0.000622879	0.0218981	0.862069	0.978947	-0.116878
ENSG00000141644.17_2	MBD1	chr18	-	47800555	47800720	47799933	47800233	47801346	47801415	0.00147668	0.0398222	0.59375	0.25	0.34375
ENSG00000141644.17_2	MBD1	chr18	-	47800555	47800723	47799933	47800233	47801498	47801615	0.000846779	0.027262	1	0.666667	0.333333
ENSG00000265681.7_3	RPL17	chr18	-	47018115	47018203	47017901	47017954	47018644	47018798	5.06102e-05	0.00311739	0.0385309	0.1296	-0.0910691
ENSG00000100031.18_3	GGT1	chr22	+	25003920	25003990	24999113	24999494	25006324	25006498	0.00114578	0.0339044	0.903594	0.672163	0.231431
ENSG00000100031.18_3	GGT1	chr22	+	25005928	25006000	24999201	24999494	25006324	25006498	1.2355e-07	2.15399e-05	0.943787	0.278481	0.665306
ENSG00000100031.18_3	GGT1	chr22	+	25005931	25006000	24999181	24999494	25006324	25006498	1.31443e-07	2.2651e-05	0.944719	0.282051	0.662667
ENSG00000134759.13_2	ELP2	chr18	+	33750025	33750159	33746928	33747185	33751009	33751123	8.29631e-07	0.000111916	0.887097	0.992647	-0.10555
ENSG00000142192.20_3	APP	chr21	-	27369674	27369731	27354656	27354790	27372329	27372497	0.000161428	0.00804776	0.49343	0.338159	0.155271
ENSG00000101558.13_2	VAPA	chr18	+	9944920	9945055	9936982	9937063	9950391	9950565	0.00039412	0.0157807	0.0710456	0.12743	-0.0563842
ENSG00000177337.7_2	DLGAP1-AS1	chr18	+	3594417	3594482	3594109	3594238	3596576	3596806	0.000730951	0.0244299	0.786431	0.956009	-0.169578
ENSG00000141562.17_3	NARF	chr17	+	80438282	80438420	80436675	80436794	80438957	80439087	7.69174e-12	3.79025e-09	0.0031746	0.141631	-0.138456
ENSG00000169660.15_3	HEXDC	chr17	+	80398348	80398489	80397875	80398210	80398872	80398951	2.05232e-05	0.00154898	1	0.621622	0.378378
ENSG00000183010.16_3	PYCR1	chr17	-	79893998	79894069	79893212	79893392	79894623	79894651	9.44536e-08	1.69123e-05	0.99864	0.93899	0.0596501
ENSG00000171302.16_3	CANT1	chr17	-	76996181	76996352	76993474	76994045	77005745	77005846	5.07617e-08	9.95614e-06	0.285714	0.015873	0.269841
ENSG00000089685.14_3	BIRC5	chr17	+	76212046	76212115	76210760	76210870	76212744	76212862	6.96663e-06	0.000648027	0.118828	0.265182	-0.146354
ENSG00000089685.14_3	BIRC5	chr17	+	76212046	76212147	76210760	76210870	76212744	76212862	0.000343564	0.0142455	0.0406015	0.110345	-0.0697433
ENSG00000089685.14_3	BIRC5	chr17	+	76218908	76219073	76210760	76210870	76219545	76219635	0.000633158	0.0221532	0.106383	0.0120482	0.0943348
ENSG00000161544.9_3	CYGB	chr17	-	74527060	74527224	74523437	74524693	74527541	74527773	1.25989e-05	0.00102413	0.985646	0.89899	0.086656
ENSG00000129667.12_3	RHBDF2	chr17	-	74484055	74484214	74483793	74483933	74497434	74497494	0.000676993	0.0231564	1	0.333333	0.666667
ENSG00000092929.11_3	UNC13D	chr17	-	73824867	73825064	73823305	73824167	73826108	73826228	0.000134894	0.00685098	1	0.818182	0.181818
ENSG00000132478.9_3	UNK	chr17	+	73809158	73809294	73808535	73808666	73809841	73809959	7.10025e-06	0.000657379	1	0.714286	0.285714
ENSG00000108588.13_3	CCDC47	chr17	-	61850136	61850223	61843271	61843554	61850771	61850930	0.000338274	0.0140751	0.0326338	0.110147	-0.0775131
ENSG00000266173.6_3	STRADA	chr17	-	61784606	61784778	61783994	61784099	61787850	61787974	1.91746e-08	4.27557e-06	0.969231	0.411765	0.557466
ENSG00000266173.6_3	STRADA	chr17	-	61803997	61804055	61791365	61791468	61805693	61805744	6.88736e-06	0.000641654	0.247904	0.742442	-0.494538
ENSG00000068097.14_3	HEATR6	chr17	-	58151322	58151520	58151206	58151247	58153490	58153598	0.000616598	0.0217542	0.0333333	0.266667	-0.233333
ENSG00000108384.14_3	RAD51C	chr17	+	56801400	56801461	56787219	56787351	56809841	56809905	0.000113028	0.00592728	0.481361	1	-0.518639
ENSG00000262879.5_2	RP11-156P1.3	chr17	-	45149837	45149925	45133974	45134119	45177200	45177307	0.00190669	0.0474287	0.230769	0.048	0.182769
ENSG00000262633.2_3	RP11-156P1.2	chr17	+	45012394	45012535	45009432	45009565	45015964	45016070	0.000349273	0.0144121	0.923596	0.990244	-0.0666484
ENSG00000108433.16_3	GOSR2	chr17	+	45012394	45012591	45009432	45009565	45015964	45017172	0.000260564	0.0115339	0.871212	0.979592	-0.10838
ENSG00000161513.11_2	FDXR	chr17	-	72868322	72868441	72868160	72868232	72868990	72869101	1.16467e-06	0.000149341	0.368421	1	-0.631579
ENSG00000225190.10_3	PLEKHM1	chr17	-	43545574	43545959	43535534	43535805	43552465	43553092	0.000767364	0.0253593	0.946667	0.714286	0.232381
ENSG00000013306.15_3	SLC25A39	chr17	-	42400175	42400220	42399786	42399896	42400651	42400711	7.27751e-06	0.0006686	0.92176	0.801242	0.120518
ENSG00000188554.13_2	NBR1	chr17	+	41343388	41343598	41341930	41342793	41345110	41345270	0.00163138	0.0427002	0.953824	0.881607	0.0722172
ENSG00000108352.11_3	RAPGEFL1	chr17	+	38337550	38337625	38334500	38334633	38337867	38337946	8.66155e-06	0.000769665	0.476534	1	-0.523466
ENSG00000108352.11_3	RAPGEFL1	chr17	+	38337550	38337738	38334513	38334633	38337867	38337946	4.9607e-06	0.000491332	0.411765	1	-0.588235
ENSG00000141738.13_3	GRB7	chr17	+	37902165	37902253	37901980	37902041	37902361	37902455	0.000732543	0.0244694	0.772224	0.895865	-0.123642
ENSG00000278259.4_2	MYO19	chr17	-	34870955	34871025	34870288	34870391	34871700	34871833	0.000496345	0.0186092	0.976735	0.831841	0.144894
ENSG00000275152.4_2	CCL16	chr17	-	34305178	34305299	34303534	34304767	34308380	34308532	0.000204978	0.00957386	0.978142	0.851852	0.12629
ENSG00000270647.5_3	TAF15	chr17	+	34136975	34137067	34136487	34136580	34144719	34144759	2.90306e-05	0.00204527	0.00936421	0.0776846	-0.0683203
ENSG00000270647.5_3	TAF15	chr17	+	34160910	34160945	34151081	34151202	34161569	34161602	2.00358e-06	0.000231968	0.928694	0.7682	0.160494
ENSG00000277791.4_2	PSMB3	chr17	+	36916760	36916861	36912135	36912243	36918663	36918758	3.15902e-05	0.00218511	0.970924	0.89673	0.0741944
ENSG00000214078.12_3	CPNE1	chr20	-	34243123	34243266	34220716	34220845	34252681	34252808	0.000927021	0.0290761	0.0928463	0.179348	-0.0865016
ENSG00000196535.15_3	MYO18A	chr17	-	27423778	27423933	27421953	27422077	27424240	27424368	0.000537944	0.0197627	0.918216	1	-0.0817844
ENSG00000196535.15_3	MYO18A	chr17	-	27443461	27443473	27442681	27442858	27445062	27445207	0.00115093	0.0340229	0.828817	1	-0.171183
ENSG00000109118.13_3	PHF12	chr17	-	27253799	27253891	27250926	27251320	27254008	27254081	6.921e-05	0.004026	0.0131161	0.12637	-0.113253
ENSG00000147180.16_3	ZNF711	chrX	+	84501935	84502189	84500908	84501028	84502552	84502657	0.000129682	0.00663145	0.470588	0.894737	-0.424149
ENSG00000034152.18_2	MAP2K3	chr17	+	21198986	21199081	21188022	21188281	21199397	21199455	0.000284389	0.0123053	0.505102	0.0926099	0.412492
ENSG00000142494.13_3	SLC47A1	chr17	+	19458524	19458622	19454736	19454781	19458905	19459003	0.00146195	0.0395363	0.97442	0.8823	0.0921193
ENSG00000177302.14_3	TOP3A	chr17	-	18211626	18211738	18209901	18210280	18212195	18212255	3.77667e-06	0.00039506	0.567568	1	-0.432432
ENSG00000177302.14_3	TOP3A	chr17	-	18211664	18211738	18209863	18210280	18212195	18212255	0.000175107	0.00852331	0.827367	1	-0.172633
ENSG00000133030.20_3	MPRIP	chr17	+	17083920	17083983	17083316	17083402	17088136	17088874	0.00127549	0.0363887	0.626943	0.826396	-0.199453
ENSG00000175061.17_2	LRRC75A-AS1	chr17	+	16342841	16343017	16342376	16342728	16343498	16343567	1.43533e-06	0.000178667	0.362745	0.243151	0.119594
ENSG00000175061.17_2	LRRC75A-AS1	chr17	+	16342894	16343017	16342640	16342728	16343498	16343567	1.03242e-06	0.00013559	0.323467	0.211519	0.111948
ENSG00000175061.17_2	LRRC75A-AS1	chr17	+	16342973	16343017	16342358	16342728	16343498	16343567	0.000362903	0.0148613	0.223145	0.155674	0.0674707
ENSG00000259024.6_3	TVP23C-CDRT4	chr17	-	15343524	15343599	15339337	15341517	15443746	15443875	0.000353959	0.014555	0.6375	1	-0.3625
ENSG00000259024.6_3	TVP23C-CDRT4	chr17	-	15406411	15406546	15341204	15341517	15443746	15443875	0.000898177	0.0283247	0.352941	1	-0.647059
ENSG00000263809.1_3	RP11-849F2.7	chr17	-	8274626	8275399	8271955	8273704	8279217	8279422	0.00145467	0.0394429	0.28	0.0526316	0.227368
ENSG00000141504.11_2	SAT2	chr17	-	7530260	7530362	7530024	7530111	7530460	7530544	2.57845e-06	0.000286294	0.881029	0.979695	-0.0986665
ENSG00000187838.16_3	PLSCR3	chr17	-	7296462	7296683	7296109	7296271	7296785	7296801	3.05498e-05	0.002123	0.565217	1	-0.434783
ENSG00000258315.5_3	C17orf49	chr17	+	6919092	6919194	6918358	6918475	6919813	6920004	0.000174964	0.00852331	0.891051	0.987179	-0.0961289
ENSG00000258315.5_3	C17orf49	chr17	+	6920228	6920333	6919813	6920004	6920575	6920694	0.000526876	0.0194761	0.878173	0.672956	0.205217
ENSG00000129250.11_2	KIF1C	chr17	+	4903514	4903647	4903144	4903265	4904066	4904143	8.35221e-13	4.65421e-10	0.978752	0.814516	0.164236
ENSG00000182327.7_3	GLTPD2	chr17	+	4692520	4692585	4692253	4692412	4693053	4693685	0.00143532	0.0391483	0.744747	1	-0.255253
ENSG00000182327.7_3	GLTPD2	chr17	+	4692805	4692972	4692520	4692585	4693053	4693685	1.13932e-07	1.998e-05	0.776471	1	-0.223529
ENSG00000141002.19_3	TCF25	chr16	+	89944868	89945035	89940051	89940267	89949758	89949920	2.92163e-05	0.00204527	0.20315	0.0921053	0.111044
ENSG00000204991.10_3	SPIRE2	chr16	+	89935974	89936090	89930201	89930269	89936457	89936609	1.11326e-05	0.000925775	0.986301	0.82069	0.165612
ENSG00000067596.10_3	DHX8	chr17	+	41598118	41598247	41594534	41597635	41598736	41598933	0.000107571	0.00569621	0.987421	0.855072	0.132349
ENSG00000105429.12_2	MEGF8	chr19	+	42862938	42863106	42862295	42862459	42863249	42863394	1.8248e-06	0.000215881	0.126214	0.514286	-0.388072
ENSG00000102967.11_3	DHODH	chr16	+	72049582	72049757	72048349	72048571	72050922	72050978	1.90093e-05	0.00145125	0.0909091	0	0.0909091
ENSG00000102967.11_3	DHODH	chr16	+	72055022	72055210	72050922	72051005	72056260	72056374	0.00108751	0.0326501	0.846154	1	-0.153846
ENSG00000101040.19_3	ZMYND8	chr20	-	45841286	45841370	45837858	45839542	45849964	45850125	0.00129848	0.0368259	0.816043	0.610135	0.205909
ENSG00000157315.4_3	TMED6	chr16	-	69381690	69381839	69377150	69377543	69385443	69385712	0.000808997	0.0263299	1	0.835616	0.164384
ENSG00000157315.4_3	TMED6	chr16	-	69383427	69383554	69377150	69377543	69385443	69385712	0.000693129	0.0235084	1	0.828571	0.171429
ENSG00000184939.15_2	ZFP90	chr16	+	68573660	68573728	68567600	68567758	68591900	68592004	3.36063e-05	0.00227961	0.301255	0	0.301255
ENSG00000124067.16_3	SLC12A4	chr16	-	67980340	67980536	67980073	67980243	67980839	67981008	0.000456095	0.0175224	0.944547	0.994898	-0.0503508
ENSG00000124067.16_3	SLC12A4	chr16	-	67996146	67997462	67995477	67995609	68002341	68002557	0.00113972	0.0337418	0.965714	0.813084	0.15263
ENSG00000124067.16_3	SLC12A4	chr16	-	67997367	67997462	67995477	67995609	68002341	68002372	0.00148123	0.039909	0.984765	0.91465	0.070115
ENSG00000124074.11_2	ENKD1	chr16	-	67698898	67699071	67697839	67697965	67699973	67700032	5.11698e-06	0.000505132	0.960784	0.466667	0.494118
ENSG00000159593.14_3	NAE1	chr16	-	66860570	66860683	66860425	66860486	66864749	66864879	2.50087e-07	4.07653e-05	0.782857	1	-0.217143
ENSG00000159593.14_3	NAE1	chr16	-	66860579	66860683	66860001	66860486	66864749	66864863	1.17828e-05	0.000971714	0.921325	1	-0.0786749
ENSG00000159593.14_3	NAE1	chr16	-	66861882	66862045	66860579	66860683	66864749	66864820	0.00187202	0.0468595	0.175758	0.0803571	0.0954004
ENSG00000102103.15_3	PQBP1	chrX	+	48759495	48759794	48759206	48759319	48760008	48760072	6.02851e-14	3.5945e-11	0.965665	0.59204	0.373625
ENSG00000102103.15_3	PQBP1	chrX	+	48759509	48759661	48759206	48759319	48760008	48760070	1.33449e-13	7.80087e-11	0.974522	0.679688	0.294835
ENSG00000102103.15_3	PQBP1	chrX	+	48759509	48759794	48759206	48759319	48760008	48760070	4.4853e-14	2.78579e-11	0.984991	0.781333	0.203657
ENSG00000167264.17_3	DUS2	chr16	+	68059283	68059397	68057167	68057254	68071908	68072052	8.43599e-05	0.00470529	0.632653	0.948718	-0.316065
ENSG00000167264.17_3	DUS2	chr16	+	68059317	68059397	68056858	68057254	68071908	68072052	0.000193091	0.00915186	0.806904	0.977899	-0.170995
ENSG00000140859.15_3	KIFC3	chr16	-	57819375	57819578	57806134	57806200	57828910	57829053	0.00122214	0.0352882	0.333333	0.142857	0.190476
ENSG00000183077.15_2	AFMID	chr17	+	76198783	76198832	76187050	76187141	76202026	76202131	0.000458476	0.0175753	0.947993	0.844808	0.103185
ENSG00000183077.15_2	AFMID	chr17	+	76200908	76200981	76187050	76187141	76202026	76202131	0.00141038	0.0387228	0.811919	0.539385	0.272534
ENSG00000183077.15_2	AFMID	chr17	+	76201683	76201834	76201520	76201599	76202026	76202131	0.00144168	0.0392512	0.873239	0.978022	-0.104783
ENSG00000131797.12_2	CLUHP3	chr16	+	31712983	31713179	31711910	31712059	31714476	31714688	0.000373325	0.0152046	0.692308	0.215686	0.476621
ENSG00000131797.12_2	CLUHP3	chr16	+	31713855	31714002	31711955	31712059	31714476	31714688	1.44911e-11	6.64639e-09	0.90991	0.428571	0.481338
ENSG00000176531.10_2	PHLDB3	chr19	-	43991175	43991275	43990931	43991022	43998853	43998967	0.00159313	0.0419228	0.826087	1	-0.173913
ENSG00000099377.13_3	HSD3B7	chr16	+	30998160	30998323	30997925	30998025	30999088	31000473	0.00106288	0.0321835	0.905512	0.984	-0.0784882
ENSG00000080603.16_3	SRCAP	chr16	+	30732509	30732797	30732033	30732299	30733442	30733607	0.000473496	0.0179823	0.924812	0.41573	0.509082
ENSG00000169592.14_3	INO80E	chr16	+	30008128	30008181	30007564	30007938	30012078	30012133	0.00124029	0.0357087	0.943129	0.835386	0.107742
ENSG00000169592.14_3	INO80E	chr16	+	30012532	30015978	30012249	30012361	30016541	30017095	0.00202872	0.0495545	0.423077	0.121951	0.301126
ENSG00000169592.14_3	INO80E	chr16	+	30012734	30012851	30012249	30012361	30016541	30017114	2.37746e-05	0.00172873	0.787234	0.357143	0.430091
ENSG00000079616.12_2	KIF22	chr16	+	29814769	29814929	29814089	29814258	29815318	29815386	0.000712878	0.0239951	0.986283	0.928962	0.0573208
ENSG00000221926.11_3	TRIM16	chr17	-	15562115	15562190	15546034	15546130	15584178	15584244	3.32145e-07	5.10416e-05	0.312796	1	-0.687204
ENSG00000221926.11_3	TRIM16	chr17	-	15580489	15580594	15546034	15546130	15584178	15584267	5.59732e-05	0.00337794	0.6	1	-0.4
ENSG00000168488.18_3	ATXN2L	chr16	+	28847646	28847811	28847253	28847443	28848048	28848558	0.00169992	0.0438209	0.169231	0.032967	0.136264
ENSG00000077235.17_3	GTF3C1	chr16	-	27473614	27473807	27471933	27472883	27474861	27474913	0.00111714	0.0332715	1	0.899281	0.100719
ENSG00000077238.13_3	IL4R	chr16	+	27352390	27352634	27351506	27351594	27353441	27353475	6.32477e-06	0.000599129	0.113402	0.684211	-0.570808
ENSG00000103356.15_2	EARS2	chr16	-	23564364	23564444	23563469	23563625	23568525	23568685	0.000270912	0.011848	0.12853	0.0155563	0.112973
ENSG00000102897.9_2	LYRM1	chr16	+	20911619	20911857	20911223	20911326	20926877	20927036	4.05002e-05	0.00261627	0.902985	1	-0.0970149
ENSG00000167377.17_3	ZNF23	chr16	-	71489974	71490024	71487944	71488071	71490666	71490731	4.64726e-05	0.00292292	0.367639	0	0.367639
ENSG00000167508.11_3	MVD	chr16	-	88723553	88723655	88722512	88722712	88723843	88723990	0.000114768	0.00599215	0.016129	0.0707071	-0.054578
ENSG00000187555.14_2	USP7	chr16	-	9023225	9023400	9017071	9017270	9024149	9024254	0.00156141	0.0414142	0.0792952	0.025641	0.0536541
ENSG00000140632.16_3	GLYR1	chr16	-	4893404	4893603	4882774	4882913	4895074	4895154	0.000467098	0.0178302	0.0265487	0.0830565	-0.0565078
ENSG00000008517.16_3	IL32	chr16	+	3115781	3115827	3115312	3115495	3117377	3117416	2.43327e-05	0.00176072	0.982452	0.916136	0.0663154
ENSG00000008517.16_3	IL32	chr16	+	3115784	3115827	3115297	3115495	3117377	3117416	4.75763e-06	0.000473579	0.988046	0.933365	0.0546815
ENSG00000008517.16_3	IL32	chr16	+	3117554	3117614	3117377	3117416	3117984	3118011	0.000110346	0.00581734	0.806475	0.89157	-0.0850951
ENSG00000131471.6_3	AOC3	chr17	+	41007460	41007590	41006292	41006750	41008291	41008318	0.000980763	0.0303309	0.972696	0.857143	0.115553
ENSG00000007541.16_1	PIGQ	chr16	+	632247	632309	630182	630972	632882	632893	0.000727763	0.0243657	0.769483	0.28125	0.488233
ENSG00000103326.11_3	CAPN15	chr16	+	586028	586142	583945	583998	596816	598287	0.000193687	0.00916697	0.222222	0	0.222222
ENSG00000103148.15_3	NPRL3	chr16	-	174935	175072	169124	169254	188148	188333	0.00035353	0.0145474	0.586207	1	-0.413793
ENSG00000103148.15_3	NPRL3	chr16	-	180520	180590	169124	169254	188148	188333	0.0017122	0.0440537	0.862041	1	-0.137959
ENSG00000130988.12_2	RGN	chrX	+	46951076	46951208	46943816	46943999	46951459	46951614	0.000869533	0.0277331	0.830846	0.940299	-0.109453
ENSG00000251369.8_2	ZNF550	chr19	-	58055604	58055951	58053207	58054611	58057824	58059361	0.000195946	0.00925776	0.4375	0.0731707	0.364329
ENSG00000073417.14_3	PDE8A	chr15	+	85633948	85634146	85632568	85632647	85634274	85634412	0.000598233	0.0212446	0.0111111	0.0839695	-0.0728584
ENSG00000067365.14_3	METTL22	chr16	+	8717709	8717975	8715566	8715632	8719352	8719570	0.0010138	0.0311052	0.0814815	0.00917431	0.0723072
ENSG00000166411.13_3	IDH3A	chr15	+	78449249	78449504	78447554	78447593	78449889	78449973	9.56659e-06	0.000825481	0.166667	0.8	-0.633333
ENSG00000166411.13_3	IDH3A	chr15	+	78449249	78449504	78447554	78447617	78449914	78449973	0.000983948	0.0303979	1	0.454545	0.545455
ENSG00000140488.15_3	CELF6	chr15	-	72597086	72597135	72582467	72582596	72608185	72608268	4.31304e-05	0.00274356	1	0.62579	0.37421
ENSG00000259347.6_3	RP11-798K3.2	chr15	-	67279495	67279600	67276445	67276572	67351477	67351591	0.000232366	0.010528	0.850467	1	-0.149533
ENSG00000259347.6_3	RP11-798K3.2	chr15	-	67279495	67279985	67276445	67276572	67351477	67351591	0.000163328	0.00810862	0.854545	1	-0.145455
ENSG00000137817.16_3	PARP6	chr15	-	72543185	72543295	72542360	72542433	72543547	72543596	1.60884e-09	4.84479e-07	1	0.12	0.88
ENSG00000069956.11_3	MAPK6	chr15	+	52334950	52335030	52311434	52311573	52338026	52338306	3.2485e-07	5.00496e-05	0.0821601	0.00382609	0.078334
ENSG00000069956.11_3	MAPK6	chr15	+	52334950	52335030	52312118	52312229	52338026	52338306	7.69905e-07	0.000104807	0.148686	0.00884165	0.139844
ENSG00000104093.13_3	DMXL2	chr15	-	51743841	51743894	51742325	51742543	51745746	51745838	2.68816e-05	0.00192184	0.780029	1	-0.219971
ENSG00000138606.19_3	SHF	chr15	-	45464080	45464276	45460031	45460331	45467416	45467524	0.000673451	0.0231438	0.512821	0.235294	0.277526
ENSG00000067369.13_3	TP53BP1	chr15	-	43713222	43713372	43712502	43712933	43714052	43714324	0.000245186	0.0110048	1	0.625	0.375
ENSG00000067369.13_3	TP53BP1	chr15	-	43738963	43739108	43738730	43738788	43739563	43739683	0.000570596	0.0205322	0.015873	0.304348	-0.288475
ENSG00000137842.6_3	TMEM62	chr15	+	43441226	43441349	43440952	43441077	43443987	43444088	0.000292219	0.0125259	0.891089	1	-0.108911
ENSG00000197586.12_3	ENTPD6	chr20	+	25187711	25188033	25176328	25176503	25190484	25190561	0.000178461	0.00863696	0.910615	0.976744	-0.0661297
ENSG00000197586.12_3	ENTPD6	chr20	+	25187714	25188033	25176361	25176503	25190484	25190561	0.00042025	0.0165069	0.902588	0.972067	-0.0694795
ENSG00000128829.11_2	EIF2AK4	chr15	+	40324957	40325002	40322559	40322657	40326526	40326645	0.000255192	0.0113551	0.891218	0.98751	-0.0962916
ENSG00000104067.16_3	TJP1	chr15	-	30011980	30012220	30010469	30011342	30012561	30012912	8.34975e-06	0.000748652	0.546012	0.866667	-0.320654
ENSG00000104067.16_3	TJP1	chr15	-	30112729	30112877	30092848	30092905	30114204	30114706	0.000679464	0.0232166	0.142857	0	0.142857
ENSG00000114062.18_3	UBE3A	chr15	-	25599674	25599830	25599179	25599573	25601038	25601203	0.000945977	0.0295358	0.915633	0.982759	-0.0671259
ENSG00000114062.18_3	UBE3A	chr15	-	25652213	25652409	25650607	25650649	25654234	25654354	0.00199997	0.0490734	0.202703	0.0684932	0.13421
ENSG00000224078.13_3	SNHG14	chr15	+	25300220	25300377	25298974	25299114	25301629	25301712	0.000390055	0.015693	0.142857	0.0204082	0.122449
ENSG00000224078.13_3	SNHG14	chr15	+	25309861	25310002	25307096	25307235	25315266	25315406	0.000628635	0.0220225	0.692308	0.935484	-0.243176
ENSG00000224078.13_3	SNHG14	chr15	+	25332613	25332746	25328542	25328674	25336736	25336866	6.4723e-06	0.000609654	0.517241	1	-0.482759
ENSG00000088367.21_3	EPB41L1	chr20	+	34807682	34807766	34806797	34806884	34809785	34809856	7.59177e-09	1.82685e-06	0.872343	0.990107	-0.117764
ENSG00000276550.4_1	HERC2P2	chr15	-	23338852	23339028	23335487	23335658	23356105	23356187	9.36229e-06	0.000811375	0.912088	0.529412	0.382676
ENSG00000044446.11_2	PHKA2	chrX	-	18969221	18969390	18966861	18966944	18970611	18970659	0.000767983	0.0253593	0.870736	0.737143	0.133593
ENSG00000104177.17_2	MYEF2	chr15	-	48443296	48443368	48441359	48441568	48443669	48443768	0.000745515	0.0248193	0.321429	0.69396	-0.372531
ENSG00000099814.15_2	CEP170B	chr14	+	105334760	105334892	105331649	105331850	105342592	105342682	0.000286428	0.0123797	0.935484	0.644444	0.291039
ENSG00000203485.12_2	INF2	chr14	+	105181620	105181677	105180539	105181193	105185131	105185940	0.00128596	0.0365994	0.738693	0.490196	0.248497
ENSG00000126215.13_2	XRCC3	chr14	-	104179211	104179268	104177802	104177904	104181760	104181806	0.00145393	0.0394407	0.613383	0.863874	-0.250491
ENSG00000126215.13_2	XRCC3	chr14	-	104179211	104179278	104177802	104177904	104181760	104181841	0.00119964	0.0348239	0.621221	0.8774	-0.25618
ENSG00000126215.13_2	XRCC3	chr14	-	104179211	104179305	104177802	104177904	104181760	104181780	0.00135335	0.0376545	0.633863	0.877771	-0.243908
ENSG00000080823.22_2	MOK	chr14	-	102732159	102732249	102729882	102729953	102749814	102749929	3.53853e-06	0.000374086	0.489879	1	-0.510121
ENSG00000011114.14_3	BTBD7	chr14	-	93719992	93720136	93717808	93717998	93723540	93723701	0.00149301	0.0400995	1	0.811321	0.188679
ENSG00000015133.18_2	CCDC88C	chr14	-	91747505	91747652	91745581	91745650	91747800	91747869	0.00102605	0.0312932	0.0222222	0.166667	-0.144444
ENSG00000089177.18_3	KIF16B	chr20	-	16354901	16355054	16352309	16352406	16359449	16360808	0.000803025	0.0261794	0.802198	0.960784	-0.158587
ENSG00000258867.5_2	LINC01146	chr14	+	88550380	88550499	88490893	88491013	88562842	88562927	0.000215851	0.00996141	0.472973	0.766234	-0.293261
ENSG00000063761.15_2	ADCK1	chr14	+	78294196	78294314	78288777	78288861	78325418	78325622	0.00116616	0.0343368	0.04	0.454545	-0.414545
ENSG00000119685.19_3	TTLL5	chr14	+	76372897	76373020	76368484	76368567	76420766	76421171	0.00152063	0.0406763	0.126437	0.0243902	0.102047
ENSG00000119686.9_3	FLVCR2	chr14	+	76105694	76105805	76101252	76101356	76107297	76107403	4.92978e-05	0.00305232	0.771429	1	-0.228571
ENSG00000119689.14_3	DLST	chr14	+	75349293	75349327	75348593	75348719	75352288	75352337	0.00123835	0.0356871	0.898367	0.976974	-0.0786071
ENSG00000119682.16_3	AREL1	chr14	-	75151156	75151383	75149998	75150236	75152302	75152349	0.00177053	0.0451381	0.868132	1	-0.131868
ENSG00000119688.20_3	ABCD4	chr14	-	74754909	74754962	74754512	74754589	74755418	74755468	0.000710117	0.0239484	0.983135	0.8669	0.116234
ENSG00000119688.20_3	ABCD4	chr14	-	74759856	74759951	74759450	74759572	74761850	74761901	0.00151363	0.0405072	0.784887	0.478775	0.306112
ENSG00000166140.17_2	ZFYVE19	chr15	+	41104896	41105100	41102846	41102955	41105535	41105615	0.00182944	0.0461033	0.859155	0.652893	0.206262
ENSG00000198848.12_2	CES1	chr16	-	55854283	55854391	55853446	55853551	55855279	55855433	5.55112e-16	5.09208e-13	0.991651	0.914663	0.0769877
ENSG00000150527.16_3	CTAGE5	chr14	+	39790131	39790260	39788412	39788495	39796067	39796226	0	0	0.69865	0.947905	-0.249255
ENSG00000147130.14_2	ZMYM3	chrX	-	70471027	70471094	70470281	70470576	70471407	70471451	0.000167365	0.0082505	0.982383	0.871938	0.110444
ENSG00000147130.14_2	ZMYM3	chrX	-	70471027	70471100	70470281	70470576	70471407	70471451	7.04376e-05	0.00407356	0.962425	0.732192	0.230233
ENSG00000198604.10_2	BAZ1A	chr14	-	35255331	35255427	35254982	35255207	35261980	35262127	0.00120974	0.0350489	0.6875	0.906069	-0.218569
ENSG00000213906.9_3	LTB4R2	chr14	+	24779376	24779461	24774939	24775073	24779860	24780351	5.79721e-05	0.00348095	1	0.0822943	0.917706
ENSG00000259431.5_3	THTPA	chr14	+	24025951	24026243	24025479	24025552	24027903	24028107	0.00166822	0.0432706	0.35	0.0909091	0.259091
ENSG00000259431.5_3	THTPA	chr14	+	24025951	24026248	24025479	24025552	24027903	24028068	0.0014292	0.0390363	0.380952	0.0909091	0.290043
ENSG00000092036.18_3	HAUS4	chr14	-	23419522	23419619	23416809	23416940	23421536	23421668	6.46158e-05	0.00381457	0.742686	1	-0.257314
ENSG00000172590.18_2	MRPL52	chr14	+	23302626	23302698	23300172	23300246	23303380	23303555	4.33673e-05	0.0027479	0.693053	1	-0.306947
ENSG00000215424.9_3	MCM3AP-AS1	chr21	+	47656137	47656240	47649147	47649180	47660747	47662913	5.33038e-05	0.0032431	0.333333	1	-0.666667
ENSG00000215424.9_3	MCM3AP-AS1	chr21	+	47656137	47656240	47650240	47650441	47660747	47662913	0.000246146	0.0110048	0.142857	1	-0.857143
ENSG00000092094.10_2	OSGEP	chr14	-	20919415	20919611	20917380	20917425	20920132	20920308	0.00090225	0.0284037	0.0769231	0.28125	-0.204327
ENSG00000185515.14_3	BRCC3	chrX	+	154327589	154327664	154319058	154319114	154344331	154344458	0.00157213	0.0415876	0.200897	0.0694371	0.13146
ENSG00000092020.10_3	PPP2R3C	chr14	-	35564253	35564390	35560275	35560413	35565763	35565839	8.69516e-05	0.0048183	0.929054	0.989583	-0.0605293
ENSG00000108591.9_3	DRG2	chr17	+	18009746	18009784	18007936	18007995	18010467	18011273	3.38872e-05	0.00229085	0.713389	1	-0.286611
ENSG00000108591.9_3	DRG2	chr17	+	18009746	18009800	18007873	18007995	18010467	18010914	0.00137163	0.0380033	0.915656	1	-0.084344
ENSG00000257103.8_3	LSM14A	chr19	+	34706028	34706205	34699100	34699956	34706500	34706566	3.9292e-05	0.00256884	0.933798	0.842035	0.0917631
ENSG00000102595.19_3	UGGT2	chr13	-	96553060	96553192	96547433	96547558	96555107	96555314	0.00179446	0.0454909	0.768116	0.925926	-0.15781
ENSG00000140521.12_3	POLG	chr15	-	89865972	89866133	89865192	89865246	89866634	89866658	0.00197563	0.0486435	1	0.915663	0.0843373
ENSG00000102786.14_3	INTS6	chr13	-	51997165	51997226	51995247	51995470	52004429	52004519	0.000568884	0.0204829	0.209598	0.71223	-0.502632
ENSG00000136147.17_3	PHF11	chr13	+	50071191	50071353	50070119	50070231	50080770	50080892	2.2983e-07	3.78553e-05	0.315789	1	-0.684211
ENSG00000198208.11_3	RPS6KL1	chr14	-	75385215	75385308	75378496	75378544	75386547	75386672	8.52284e-07	0.00011394	0.370787	1	-0.629213
ENSG00000170919.15_3	TPT1-AS1	chr13	+	45944093	45944317	45926031	45926149	45951274	45951350	0.000944379	0.0295119	1	0.473684	0.526316
ENSG00000133104.12_2	SPG20	chr13	-	36910423	36910495	36909157	36909969	36920718	36920934	2.42232e-06	0.000272511	0.1895	0.690088	-0.500588
ENSG00000104870.12_3	FCGRT	chr19	+	50017138	50017390	50016410	50016730	50027763	50028033	0.000178127	0.00863484	0.914591	1	-0.0854093
ENSG00000032742.17_3	IFT88	chr13	+	21237401	21237525	21230503	21230569	21237636	21237743	1.96261e-05	0.00149071	0.205882	0.0175439	0.188338
ENSG00000196199.13_2	MPHOSPH8	chr13	+	20244979	20245104	20244375	20244503	20245345	20245429	0.00170505	0.0439342	0.261261	0.0714286	0.189833
ENSG00000128185.9_3	DGCR6L	chr22	-	20303641	20303742	20302858	20302999	20307161	20307322	8.71708e-07	0.000115759	0.948454	0.620253	0.3282
ENSG00000112787.12_3	FBRSL1	chr12	+	133104538	133104574	133102319	133102409	133124588	133124618	0.000397593	0.0158695	1	0.825	0.175
ENSG00000147257.13_3	GPC3	chrX	-	132795757	132795878	132669772	132670321	132887508	132887729	0.000270382	0.011848	0.761194	1	-0.238806
ENSG00000111325.16_3	OGFOD2	chr12	+	123460357	123460414	123459126	123459668	123461200	123461314	0.00135736	0.0377483	0.959152	0.670051	0.289101
ENSG00000167272.10_2	POP5	chr12	-	121017576	121017726	121017316	121017400	121018917	121019060	0.000545867	0.0199432	0.879781	1	-0.120219
ENSG00000089154.10_2	GCN1	chr12	-	120568988	120569137	120568449	120568557	120569729	120569826	1.60884e-07	2.7252e-05	1	0.886288	0.113712
ENSG00000256546.1_2	AC156455.1	chr12	+	122502044	122502339	122501254	122501437	122502455	122502564	2.79015e-08	5.98426e-06	0.3	1	-0.7
ENSG00000151176.7_2	PLBD2	chr12	+	113822655	113822751	113821909	113822070	113823016	113823088	0.000318383	0.013416	1	0.905063	0.0949367
ENSG00000198324.13_3	FAM109A	chr12	-	111803367	111803455	111798454	111801267	111803916	111804061	0.000901987	0.0284037	0.0997537	0.0104773	0.0892764
ENSG00000204852.15_3	TCTN1	chr12	+	111072474	111072584	111072200	111072268	111074285	111074306	0.00107549	0.0324032	0.8125	1	-0.1875
ENSG00000204852.15_3	TCTN1	chr12	+	111082771	111082934	111078828	111078954	111085015	111085141	0.000158217	0.00791093	1	0.666667	0.333333
ENSG00000084112.14_3	SSH1	chr12	-	109196097	109196144	109194555	109194702	109198831	109198960	3.98982e-07	5.97446e-05	0.547688	1	-0.452312
ENSG00000105223.19_3	PLD3	chr19	+	40871459	40871837	40854596	40854675	40872325	40872371	0.000471571	0.017927	0.606838	0.400673	0.206164
ENSG00000198431.15_3	TXNRD1	chr12	+	104682708	104682818	104680459	104680887	104705067	104705190	0.000567699	0.0204526	0.882667	0.974194	-0.0915269
ENSG00000171759.9_3	PAH	chr12	-	103237423	103237557	103234177	103234293	103238113	103238209	1.10404e-09	3.44651e-07	0.900482	0.757529	0.142953
ENSG00000139354.10_3	GAS2L3	chr12	+	100985513	100985634	100967488	100967563	100988652	100988700	3.46142e-08	7.16622e-06	0.142857	1	-0.857143
ENSG00000139354.10_3	GAS2L3	chr12	+	100986151	100986227	100985513	100985634	100988652	100988700	0.00189597	0.0472362	0.849785	0.404357	0.445429
ENSG00000141013.16_3	GAS8	chr16	+	90086451	90086564	90086044	90086176	90094043	90094130	7.21213e-05	0.00415482	0.333333	0	0.333333
ENSG00000257557.2_2	RP11-84G21.1	chr12	+	80332507	80332632	80328680	80329438	80334141	80336492	0.00119638	0.0347632	0.111111	0.466667	-0.355556
ENSG00000100288.19_3	CHKB	chr22	-	51020457	51020524	51020177	51020291	51020677	51020786	0.00179071	0.0454346	0	0.165829	-0.165829
ENSG00000186908.14_3	ZDHHC17	chr12	+	77234744	77234886	77234170	77234263	77235804	77235886	1.26496e-09	3.86785e-07	0.176471	1	-0.823529
ENSG00000123191.14_3	ATP7B	chr13	-	52532446	52532536	52531651	52531743	52534283	52534458	1.77927e-05	0.00136912	0.764574	0.964255	-0.199681
ENSG00000123191.14_3	ATP7B	chr13	-	52532446	52532680	52531651	52531743	52534283	52534458	6.75457e-06	0.000630268	0.833887	0.978022	-0.144135
ENSG00000135655.15_3	USP15	chr12	+	62768170	62768316	62749111	62749256	62775270	62775414	0.000191337	0.00908319	0.0967742	0.0103093	0.0864649
ENSG00000175215.10_3	CTDSP2	chr12	-	58220778	58220880	58220128	58220185	58221334	58221373	7.8014e-06	0.000706928	0.977742	0.876106	0.101636
ENSG00000175215.10_3	CTDSP2	chr12	-	58220778	58220906	58220128	58220185	58221334	58221373	9.52241e-06	0.000824055	0.963824	0.811659	0.152165
ENSG00000178498.15_2	DTX3	chr12	+	57999771	57999812	57998405	57998641	57999972	58000035	0.00167753	0.0434227	0.370787	0.738806	-0.368019
ENSG00000166886.12_3	NAB2	chr12	+	57487189	57487381	57486845	57486978	57488394	57489259	0.000231993	0.0105191	0.882353	0.490909	0.391444
ENSG00000166881.9_3	NEMP1	chr12	-	57463016	57463089	57458428	57458522	57464456	57464676	0.00163338	0.042715	0.780192	0.964352	-0.184161
ENSG00000092841.18_3	MYL6	chr12	+	56553370	56553406	56552467	56552495	56553758	56553932	3.95473e-07	5.96659e-05	0.733333	0.485488	0.247845
ENSG00000092841.18_3	MYL6	chr12	+	56553406	56553514	56552467	56552495	56553758	56553932	1.07692e-14	7.73628e-12	0.965318	0.877148	0.0881702
ENSG00000092841.18_3	MYL6	chr12	+	56554409	56554454	56554026	56554104	56555170	56555334	0	0	0.120045	0.441015	-0.32097
ENSG00000065361.14_3	ERBB3	chr12	+	56487547	56487680	56487128	56487334	56487882	56487973	4.97226e-05	0.00307224	0.981714	0.916824	0.0648901
ENSG00000170537.12_2	TMC7	chr16	+	19067863	19068019	19063007	19063138	19070737	19070816	0.0016268	0.0426705	0.791667	1	-0.208333
ENSG00000141756.18_3	FKBP10	chr17	+	39975781	39976301	39975461	39975651	39976520	39976713	5.48204e-05	0.00332858	0.945687	1	-0.0543131
ENSG00000141756.18_3	FKBP10	chr17	+	39976092	39976275	39975781	39975927	39976520	39976713	0	0	0.0263736	0.313725	-0.287352
ENSG00000197111.15_3	PCBP2	chr12	+	53859715	53859757	53858543	53858636	53861004	53861077	3.09627e-06	0.000335664	0.937075	0.865614	0.0714613
ENSG00000197111.15_3	PCBP2	chr12	+	53861588	53861627	53861004	53861077	53862560	53862616	0.00166185	0.0431942	0.662651	0.557129	0.105522
ENSG00000123349.13_3	PFDN5	chr12	+	53689622	53689725	53689074	53689423	53691633	53691708	1.23414e-06	0.000156899	0.873318	0.956204	-0.082886
ENSG00000167780.11_2	SOAT2	chr12	+	53499344	53499404	53498890	53499027	53499690	53499798	1.25142e-07	2.17538e-05	0.495744	0.108592	0.387151
ENSG00000167780.11_2	SOAT2	chr12	+	53514569	53514667	53512907	53513037	53515086	53515185	0.00203363	0.0496338	0.991743	0.901161	0.0905817
ENSG00000187778.13_2	MCRS1	chr12	-	49959859	49959998	49959311	49959450	49961830	49961883	1.38121e-05	0.0011114	0.977011	0.768421	0.20859
ENSG00000187778.13_2	MCRS1	chr12	-	49959859	49960624	49959311	49959450	49961830	49961911	3.28152e-05	0.00223357	0.986971	0.864198	0.122773
ENSG00000167550.10_3	RHEBL1	chr12	-	49460750	49460818	49460401	49460484	49462817	49462889	0.000462316	0.0176816	1	0.228637	0.771363
ENSG00000259522.3_3	RP11-468E2.2	chr14	-	24651997	24652048	24651483	24651609	24652181	24652375	0.000800977	0.0261546	0.963629	0.871217	0.0924118
ENSG00000060982.14_2	BCAT1	chr12	-	25034234	25034345	25031463	25031583	25047208	25047409	0.00129562	0.0367975	0.869159	1	-0.130841
ENSG00000228315.11_3	GUSBP11	chr22	-	23982494	23982610	23980673	23981129	24002051	24002187	0.00139185	0.038403	0.229508	0.540541	-0.311032
ENSG00000111266.8_3	DUSP16	chr12	-	12707469	12707593	12674014	12674397	12713699	12713820	1.54747e-06	0.000189852	0.6	1	-0.4
ENSG00000111266.8_3	DUSP16	chr12	-	12707469	12707593	12674014	12674397	12715050	12715317	0.000376868	0.0153175	0.148148	0.360656	-0.212508
ENSG00000247240.7_2	UBL7-AS1	chr15	+	74758376	74758471	74753676	74754439	74771400	74771563	6.44324e-06	0.000607877	0.379795	1	-0.620205
ENSG00000256594.7_2	RP11-705C15.2	chr12	+	9809163	9809245	9808468	9808575	9809516	9809898	6.83153e-05	0.00398562	0.470567	0.891357	-0.42079
ENSG00000256594.7_2	RP11-705C15.2	chr12	+	9809163	9809293	9808468	9808575	9809516	9809578	7.50701e-05	0.0042898	0.418182	0.875	-0.456818
ENSG00000260423.1_2	RP13-735L24.1	chr12	+	9547126	9547253	9528453	9528682	9548314	9550213	4.85515e-05	0.00301864	1	0.6	0.4
ENSG00000111788.10_2	RP11-22B23.1	chr12	+	9447412	9447570	9447027	9447114	9450376	9450422	0.000255658	0.0113674	0.843137	1	-0.156863
ENSG00000111788.10_2	RP11-22B23.1	chr12	+	9462934	9463037	9459797	9459910	9464145	9464214	0.0019492	0.0482245	0.942857	0.619048	0.32381
ENSG00000126746.17_3	ZNF384	chr12	-	6781515	6781698	6779925	6780004	6782381	6782606	0.000501456	0.0187222	0.292181	0.131868	0.160313
ENSG00000188493.14_2	C19orf54	chr19	-	41247977	41248094	41247695	41247769	41249819	41249886	9.57059e-07	0.000126249	0.375	1	-0.625
ENSG00000111321.10_2	LTBR	chr12	+	6497563	6497671	6495512	6495610	6497965	6497991	0.000591893	0.0210571	0.940171	0.725191	0.21498
ENSG00000011105.12_3	TSPAN9	chr12	+	3390899	3390983	3390363	3390495	3392210	3395724	0.000966392	0.0300106	0.987623	0.912272	0.0753507
ENSG00000151062.14_3	CACNA2D4	chr12	-	1910739	1910810	1910208	1910284	1919443	1919506	1.30562e-07	2.25646e-05	0.178744	0.510957	-0.332213
ENSG00000151498.11_2	ACAD8	chr11	+	134128408	134128518	134123462	134123603	134128901	134128978	0.00130913	0.0369469	0.8	1	-0.2
ENSG00000125970.11_3	RALY	chr20	+	32661624	32661672	32661368	32661441	32663679	32663845	0.00166623	0.0432704	0.753614	0.65614	0.0974737
ENSG00000110080.18_2	ST3GAL4	chr11	+	126283399	126283543	126279162	126279306	126310080	126310239	0.00133677	0.0373326	0.875	0.44	0.435
ENSG00000169683.7_3	LRRC45	chr17	+	79987418	79987511	79986894	79987061	79987940	79988114	3.17238e-05	0.00218927	0.985411	0.822715	0.162697
ENSG00000154144.12_2	TBRG1	chr11	+	124496368	124496505	124495566	124495799	124496708	124496946	1.68877e-08	3.78546e-06	0.372549	0.918367	-0.545818
ENSG00000154144.12_2	TBRG1	chr11	+	124496368	124496505	124495566	124495799	124496799	124496946	0	0	0.260606	0.884892	-0.624286
ENSG00000102878.16_3	HSF4	chr16	+	67201205	67201305	67201022	67201125	67201377	67201502	0.000240824	0.0108617	0.225806	0.75	-0.524194
ENSG00000166261.10_3	ZNF202	chr11	-	123610824	123610897	123601459	123601693	123611124	123611244	7.12025e-05	0.00410983	0.668274	1	-0.331726
ENSG00000166261.10_3	ZNF202	chr11	-	123610824	123610900	123601194	123601693	123611124	123611244	6.75572e-05	0.00395563	0.66443	1	-0.33557
ENSG00000166261.10_3	ZNF202	chr11	-	123610824	123610940	123601217	123601693	123611124	123611244	0.000204565	0.00956643	0.75	1	-0.25
ENSG00000165795.23_3	NDRG2	chr14	-	21492144	21492255	21491399	21491480	21493835	21493911	5.2705e-09	1.33158e-06	1	0.111111	0.888889
ENSG00000167258.13_2	CDK12	chr17	+	37712538	37712666	37707290	37707395	37721012	37721083	8.33311e-05	0.00466537	0.6	1	-0.4
ENSG00000255245.4_3	FXYD6-FXYD2	chr11	-	117693120	117693195	117691573	117691610	117693393	117693432	7.81992e-05	0.00443999	0.986885	0.893967	0.0929174
ENSG00000110274.15_2	CEP164	chr11	+	117234144	117234222	117233119	117233254	117241795	117242182	4.39012e-05	0.00277289	0.342429	0.733032	-0.390603
ENSG00000072778.19_2	ACADVL	chr17	+	7124837	7125001	7124242	7124377	7125270	7125400	0.000231407	0.0105085	0.997207	0.944573	0.052634
ENSG00000160310.17_2	PRMT2	chr21	+	48056350	48056459	48055078	48055675	48056807	48056902	1.92177e-08	4.27557e-06	0.344218	0.602804	-0.258586
ENSG00000182919.14_2	C11orf54	chr11	+	93475128	93475232	93474822	93474894	93480467	93480614	0.000668348	0.0230215	0.114286	0	0.114286
ENSG00000077616.10_3	NAALAD2	chr11	+	89892406	89892505	89891312	89891406	89896116	89896202	0.00202664	0.0495536	0.428571	0.768116	-0.339545
ENSG00000077616.10_3	NAALAD2	chr11	+	89903236	89903304	89902096	89902160	89906991	89907083	0.000401686	0.0159777	0.696708	0.95402	-0.257312
ENSG00000170322.14_3	NFRKB	chr11	-	129762956	129763047	129762604	129762765	129764253	129764333	0.000458678	0.0175753	0.129581	0	0.129581
ENSG00000170322.14_3	NFRKB	chr11	-	129763191	129763280	129762609	129762765	129764253	129764333	6.53481e-05	0.00384638	0.368295	0.0832352	0.285059
ENSG00000137502.9_3	RAB30	chr11	-	82745213	82745314	82708265	82708366	82782732	82782908	6.50566e-05	0.00383301	0.294118	0	0.294118
ENSG00000213614.9_3	HEXA	chr15	-	72638867	72639051	72638472	72638666	72640026	72640099	0.00117415	0.0344869	0.997106	0.930736	0.0663697
ENSG00000213614.9_3	HEXA	chr15	-	72638867	72639051	72638472	72638666	72640388	72640475	0.000278478	0.0121199	0.994949	0.892617	0.102332
ENSG00000213614.9_3	HEXA	chr15	-	72640026	72640099	72638575	72638666	72640388	72640475	0.000161886	0.00806212	0.991555	0.832338	0.159217
ENSG00000213614.9_3	HEXA	chr15	-	72646031	72646078	72645408	72645519	72647899	72647965	0.00102473	0.0312841	0.919271	0.799934	0.119337
ENSG00000214530.8_3	STARD10	chr11	-	72468811	72468929	72466745	72466798	72469574	72469678	2.19807e-08	4.85407e-06	0.971737	0.867069	0.104668
ENSG00000137497.17_3	NUMA1	chr11	-	71723940	71727306	71721831	71721900	71727453	71727576	0.000144936	0.00732356	0.99322	0.899497	0.0937229
ENSG00000155393.12_3	HEATR3	chr16	+	50100277	50100450	50099851	50100180	50102690	50102778	0.000393945	0.0157807	0.705882	1	-0.294118
ENSG00000162341.16_3	TPCN2	chr11	+	68822642	68822820	68821500	68821565	68825045	68825162	1.55434e-06	0.000190302	0.454545	1	-0.545455
ENSG00000173914.11_2	RBM4B	chr11	-	66433742	66433964	66433018	66433049	66436085	66436156	0.00188564	0.0471058	0.0833333	0.320755	-0.237421
ENSG00000166037.10_3	CEP57	chr11	+	95555662	95555740	95555034	95555142	95560949	95561191	0.00197593	0.0486435	0.901156	0.980732	-0.0795756
ENSG00000175115.11_3	PACS1	chr11	+	66010382	66010502	66008697	66009124	66010635	66010705	1.86387e-06	0.000220066	0.989796	0.806452	0.183344
ENSG00000173465.7_3	SSSCA1	chr11	+	65338861	65339250	65338356	65338441	65339913	65340363	0.000415336	0.0163735	0.826087	0.428571	0.397516
ENSG00000168056.15_3	LTBP3	chr11	-	65320330	65320453	65319718	65319877	65320634	65320727	5.29158e-05	0.00322938	0.973094	0.795122	0.177972
ENSG00000168060.15_3	NAALADL1	chr11	-	64813916	64813998	64813660	64813834	64814946	64815037	0.000690073	0.0235084	0.836199	1	-0.163801
ENSG00000110011.13_3	DNAJC4	chr11	+	63998503	63998619	63998123	63998412	63999342	63999436	0.00107743	0.0324288	0.176471	0	0.176471
ENSG00000082641.15_3	NFE2L1	chr17	+	46134393	46134483	46133747	46133960	46134705	46134864	1.24938e-10	4.83728e-08	0.335816	0.123905	0.211911
ENSG00000198373.12_2	WWP2	chr16	+	69810091	69810144	69796230	69796294	69816934	69817055	0.000103573	0.0055386	1	0.609856	0.390144
ENSG00000167992.12_2	VWCE	chr11	-	61034933	61035016	61032593	61032684	61036393	61036490	0.00140036	0.0385665	0.994975	0.925986	0.0689887
ENSG00000167992.12_2	VWCE	chr11	-	61036393	61036551	61032593	61032684	61039146	61039232	1.66916e-05	0.00129419	0.0461538	0.346154	-0.3
ENSG00000167992.12_2	VWCE	chr11	-	61049257	61049386	61048264	61048707	61050260	61050377	0.000571991	0.0205547	0.75	0.914894	-0.164894
ENSG00000167992.12_2	VWCE	chr11	-	61058953	61059048	61058735	61058825	61062399	61062498	4.70245e-05	0.00294371	0.790632	1	-0.209368
ENSG00000257303.1_3	RP11-977G19.11	chr12	+	56706190	56706283	56693925	56693971	56708312	56708572	5.61551e-07	8.01017e-05	0.340206	1	-0.659794
ENSG00000189057.10_3	FAM111B	chr11	+	58877012	58877179	58876140	58876185	58891651	58894867	4.03471e-05	0.00260921	0.768116	1	-0.231884
ENSG00000132613.14_2	MTSS1L	chr16	-	70711694	70711802	70710783	70710881	70712154	70712242	1.2753e-07	2.21046e-05	0.99536	0.925325	0.070035
ENSG00000198300.12_3	PEG3	chr19	-	57344657	57344788	57335645	57335795	57347385	57347472	1.39062e-05	0.00111596	0.202469	0.0870488	0.11542
ENSG00000198300.12_3	PEG3	chr19	-	57344657	57344788	57337755	57337831	57347385	57347472	0.00166139	0.0431942	0.284768	0.153439	0.131329
ENSG00000165923.15_3	AGBL2	chr11	-	47727415	47727469	47726094	47726280	47731928	47732063	0.00129601	0.0367975	0.392857	0.763889	-0.371032
ENSG00000149187.17_3	CELF1	chr11	-	47521004	47521156	47510388	47510576	47522412	47522484	9.58255e-05	0.0051989	0.766667	1	-0.233333
ENSG00000149187.17_3	CELF1	chr11	-	47522412	47522484	47521004	47521156	47574543	47574669	0.00144809	0.039354	1	0.6875	0.3125
ENSG00000180210.14_3	F2	chr11	+	46750929	46751111	46750213	46750387	46760597	46760668	1.9984e-15	1.67824e-12	0.912337	0.982313	-0.0699761
ENSG00000175224.16_3	ATG13	chr11	+	46646850	46646967	46639127	46639440	46651594	46651650	0.0012869	0.0366084	0.0930233	0	0.0930233
ENSG00000198182.12_3	ZNF607	chr19	-	38197282	38197484	38190225	38190796	38198814	38198910	6.15703e-05	0.00366015	0.191489	0	0.191489
ENSG00000092098.16_3	RNF31	chr14	+	24629072	24629169	24627350	24627408	24629447	24629616	0.000316953	0.0133652	0.992174	0.889888	0.102286
ENSG00000134283.17_3	PPHLN1	chr12	+	42778741	42778798	42768664	42768876	42781257	42781337	0.00132827	0.0372275	0.681818	0.517692	0.164127
ENSG00000135486.17_3	HNRNPA1	chr12	+	54676862	54677018	54676583	54676658	54677595	54677751	0	0	0.0810535	0.209065	-0.128012
ENSG00000129158.10_3	SERGEF	chr11	-	18021040	18021119	18017342	18017456	18022043	18022104	0.000878145	0.0279548	0.0681912	0.0144252	0.053766
ENSG00000110717.12_3	NDUFS8	chr11	+	67799752	67799990	67798150	67798200	67800389	67800479	3.72677e-07	5.68308e-05	0.777778	0.0769231	0.700855
ENSG00000110717.12_3	NDUFS8	chr11	+	67800389	67800479	67798083	67798200	67803719	67803815	0.0014518	0.0394009	0.148649	0.478261	-0.329612
ENSG00000253710.2_3	ALG11	chr13	+	52593048	52593279	52586549	52586598	52602454	52603800	0.000341533	0.014181	0.786408	0.963636	-0.177229
ENSG00000253710.2_3	ALG11	chr13	+	52598141	52599073	52586549	52586598	52602454	52602885	0.0010214	0.0312312	0.872832	0.975309	-0.102476
ENSG00000179532.12_3	DNHD1	chr11	+	6541467	6541519	6541194	6541332	6549751	6550017	0.00106357	0.0321835	0.932287	0.674919	0.257368
ENSG00000132256.18_3	TRIM5	chr11	-	5687210	5687311	5684846	5686912	5688918	5688941	9.95228e-06	0.00084923	0.777778	0.288889	0.488889
ENSG00000110713.15_3	NUP98	chr11	-	3707293	3707424	3704429	3704671	3712576	3712719	0.00200297	0.0491268	0.873684	1	-0.126316
ENSG00000005801.16_3	ZNF195	chr11	-	3390586	3390732	3383038	3383119	3392204	3392300	0.000428863	0.0167678	0.0526316	0.363636	-0.311005
ENSG00000005801.16_3	ZNF195	chr11	-	3390586	3390732	3383775	3383832	3392204	3392300	1.2138e-06	0.000154643	0.0909091	0.777778	-0.686869
ENSG00000073605.18_2	GSDMB	chr17	-	38065210	38065295	38062363	38062524	38066008	38066177	0.000566906	0.020439	0.378798	0.101747	0.277051
ENSG00000183020.13_3	AP2A2	chr11	+	1000431	1000598	994071	994245	1003721	1003804	0.000581162	0.0207936	0.689922	0.924528	-0.234606
ENSG00000177666.16_3	PNPLA2	chr11	+	819573	819905	818901	818958	821627	821860	2.46738e-06	0.000276103	0.68254	1	-0.31746
ENSG00000214279.13_3	SCART1	chr10	+	135278109	135278678	135273381	135273674	135280701	135280857	0.000961618	0.0299251	0.2	1	-0.8
ENSG00000214279.13_3	SCART1	chr10	+	135279738	135279885	135278754	135279069	135280701	135280857	0.000401585	0.0159777	1	0.74359	0.25641
ENSG00000138162.18_3	TACC2	chr10	+	123892123	123892249	123872553	123872748	123954554	123954691	0.000227841	0.0103782	1	0.666667	0.333333
ENSG00000138162.18_3	TACC2	chr10	+	123903086	123903221	123872553	123872748	123954554	123954691	0.0016287	0.0426862	1	0.222222	0.777778
ENSG00000138162.18_3	TACC2	chr10	+	123903086	123903221	123892123	123892249	123954554	123954691	0.000436751	0.016976	0.522388	0.173913	0.348475
ENSG00000140400.16_3	MAN2C1	chr15	-	75654982	75655089	75654683	75654794	75656828	75657006	0.00153927	0.0410461	0.907692	0.638554	0.269138
ENSG00000140400.16_3	MAN2C1	chr15	-	75656339	75656529	75654683	75654794	75656828	75657006	2.17579e-07	3.59368e-05	0.951613	0.53125	0.420363
ENSG00000140400.16_3	MAN2C1	chr15	-	75656339	75656529	75654982	75655089	75656828	75657006	0.000148586	0.00748262	0.884817	0.490196	0.394621
ENSG00000214413.7_2	BBIP1	chr10	-	112677878	112677971	112666236	112667594	112678878	112678915	0.00139344	0.0384293	0.867651	1	-0.132349
ENSG00000198408.13_2	MGEA5	chr10	-	103553442	103553501	103552595	103552700	103557736	103557774	7.98265e-05	0.00451152	0.273229	0	0.273229
ENSG00000166169.16_3	POLL	chr10	-	103344358	103344477	103343264	103343438	103344634	103344676	0.000415481	0.0163735	1	0.461538	0.538462
ENSG00000095539.15_3	SEMA4G	chr10	+	102729448	102729681	102729286	102729348	102732285	102732642	1.88291e-10	7.10562e-08	0.0623819	0.291667	-0.229285
ENSG00000095539.15_3	SEMA4G	chr10	+	102729448	102729681	102729286	102729348	102732650	102732793	6.23653e-07	8.77012e-05	0	0.5	-0.5
ENSG00000095485.16_2	CWF19L1	chr10	-	101996606	101996726	101995423	101995521	101997778	101997988	4.68614e-05	0.0029421	0.756906	0.957447	-0.200541
ENSG00000177853.14_3	ZNF518A	chr10	+	97894926	97895046	97893339	97893405	97911172	97911323	0.000175112	0.00852331	0.142857	0.611111	-0.468254
ENSG00000177853.14_3	ZNF518A	chr10	+	97894926	97895046	97893339	97893405	97915082	97915155	1.70115e-06	0.000203677	0.0804598	0.536585	-0.456126
ENSG00000177853.14_3	ZNF518A	chr10	+	97911172	97911323	97894926	97895046	97915082	97915155	8.73746e-12	4.23553e-09	0.870968	0.102041	0.768927
ENSG00000144908.13_3	ALDH1L1	chr3	-	125849065	125849136	125844458	125844564	125854377	125854505	0.000765217	0.0253134	1	0.622642	0.377358
ENSG00000144908.13_3	ALDH1L1	chr3	-	125874244	125874340	125873396	125873486	125876185	125876351	0.000167355	0.0082505	1	0.752852	0.247148
ENSG00000144908.13_3	ALDH1L1	chr3	-	125874244	125874346	125873396	125873486	125876185	125876351	0.000379771	0.015404	1	0.826087	0.173913
ENSG00000122008.15_3	POLK	chr5	+	74830652	74830789	74807715	74807739	74842834	74842982	0.000849487	0.0273344	0.257143	0.0526316	0.204511
ENSG00000197008.9_2	ZNF138	chr7	+	64275949	64276031	64275295	64275422	64291828	64293705	1.1592e-05	0.000958959	0.577596	1	-0.422404
ENSG00000197008.9_2	ZNF138	chr7	+	64275953	64276031	64275295	64275422	64291828	64292580	1.54581e-05	0.00122078	0.583039	1	-0.416961
ENSG00000085721.12_2	RRN3	chr16	-	15180221	15180311	15179985	15180115	15185171	15185228	2.65883e-07	4.29628e-05	0.595605	0.87454	-0.278936
ENSG00000062822.12_3	POLD1	chr19	+	50898281	50898407	50887598	50887647	50902107	50902310	0.000645411	0.0224913	0.155556	0	0.155556
ENSG00000126767.17_2	ELK1	chrX	-	47509319	47509425	47500630	47500874	47509821	47509990	7.09612e-08	1.33472e-05	0.277778	1	-0.722222
ENSG00000138778.11_2	CENPE	chr4	-	104064404	104064563	104062906	104063065	104065487	104065775	3.75299e-05	0.00247535	0.790476	1	-0.209524
ENSG00000172955.17_3	ADH6	chr4	-	100128602	100128738	100125878	100126220	100129824	100130085	5.88055e-05	0.0035133	0.831538	0.920978	-0.0894407
ENSG00000172955.17_3	ADH6	chr4	-	100134762	100134904	100131571	100131659	100137317	100137419	4.56124e-06	0.000456316	0.929795	0.982691	-0.0528963
ENSG00000061656.9_2	SPAG4	chr20	+	34205441	34205762	34204967	34205162	34207116	34207232	0.000602585	0.021361	0.931034	0.589744	0.341291
ENSG00000061656.9_2	SPAG4	chr20	+	34205700	34205762	34204801	34205162	34207116	34207232	4.52216e-06	0.000453166	0.754573	0.0713771	0.683196
ENSG00000061656.9_2	SPAG4	chr20	+	34206371	34206642	34204967	34205162	34207116	34207232	0.00166914	0.0432706	0.6	0.111111	0.488889
ENSG00000102710.19_3	SUPT20H	chr13	-	37621482	37621545	37619383	37619513	37621671	37621738	0.000521899	0.0193401	0.0176565	0.201044	-0.183388
ENSG00000145216.15_3	FIP1L1	chr4	+	54257596	54257665	54257175	54257306	54265896	54266006	9.35152e-05	0.00510925	0.421029	0.713484	-0.292455
ENSG00000096746.17_2	HNRNPH3	chr10	+	70097614	70097753	70096955	70097090	70098259	70098399	3.43059e-14	2.15315e-11	0.906344	0.988344	-0.0819994
ENSG00000249859.9_3	PVT1	chr8	+	128951753	128951922	128902873	128903244	129001407	129001537	5.57279e-05	0.00336995	0.763158	1	-0.236842
ENSG00000166278.14_3	C2	chr6	+	31896508	31896694	31895731	31895941	31901386	31901560	1.06381e-05	0.000895896	0.931737	0.982281	-0.0505448
ENSG00000081051.7_2	AFP	chr4	+	74309063	74309161	74306318	74306530	74315051	74315184	0.000937598	0.0293461	0.985349	0.847982	0.137367
ENSG00000135506.15_3	OS9	chr12	+	58113881	58114046	58112775	58112965	58114188	58114301	0	0	0.608066	0.925785	-0.317719
ENSG00000204463.12_3	BAG6	chr6	-	31607276	31607423	31606804	31607003	31607975	31608083	0.000266042	0.0117415	0.475383	0.350943	0.12444
ENSG00000204859.12_3	ZBTB48	chr1	+	6640600	6641359	6640107	6640196	6642117	6642305	0.00197081	0.0485987	1	0.791667	0.208333
ENSG00000169919.16_2	GUSB	chr7	-	65435268	65435353	65432717	65432894	65439281	65439388	0.00101643	0.0311482	0.929851	0.779112	0.15074
ENSG00000169919.16_2	GUSB	chr7	-	65444385	65444528	65441001	65441189	65445210	65445396	4.12564e-05	0.00265362	0.929293	0.670103	0.25919
ENSG00000117280.12_2	RAB29	chr1	-	205741623	205741695	205739860	205739982	205743960	205744214	0.000102745	0.00551599	0.634615	1	-0.365385
ENSG00000206149.10_3	HERC2P9	chr15	+	28900640	28900837	28900418	28900566	28900941	28901172	6.18666e-07	8.72056e-05	0.454545	1	-0.545455
ENSG00000164199.16_3	ADGRV1	chr5	+	90445846	90446038	90398035	90398157	90449037	90449215	0.0010426	0.031717	0.538462	0.894737	-0.356275
ENSG00000099308.10_3	MAST3	chr19	+	18221461	18221551	18218396	18218428	18232494	18232583	0.00140237	0.0386041	1	0.55	0.45
ENSG00000176454.13_3	LPCAT4	chr15	-	34653600	34653733	34651789	34652410	34654396	34654522	0.00103382	0.0314978	0.84507	0.478261	0.36681
ENSG00000176454.13_3	LPCAT4	chr15	-	34655861	34655920	34655622	34655657	34656213	34656273	2.03863e-05	0.00154255	1	0.763169	0.236831
ENSG00000120341.18_3	SEC16B	chr1	-	177923413	177923511	177916959	177917077	177927266	177927497	0.000221205	0.0101535	0.706932	1	-0.293068
ENSG00000007062.11_3	PROM1	chr4	-	15981503	15981527	15972665	15972705	15982044	15982160	2.26282e-05	0.00166363	0.445946	0	0.445946
ENSG00000127419.16_3	TMEM175	chr4	+	942198	942403	941903	941942	944208	944306	0.000155263	0.007786	0.28	0	0.28
ENSG00000127419.16_3	TMEM175	chr4	+	942298	942403	941903	941942	944208	944306	0.000854777	0.0274134	0.25	0	0.25
ENSG00000108788.11_2	MLX	chr17	+	40720487	40720577	40719636	40719673	40720854	40720961	1.42986e-06	0.000178358	0.815327	0.594088	0.221239
ENSG00000102225.15_3	CDK16	chrX	+	47081671	47081741	47077709	47078063	47082950	47083127	0.0011096	0.0330966	0.369403	0.0889488	0.280454
ENSG00000161267.11_2	BDH1	chr3	-	197281432	197281584	197273231	197273357	197300051	197300194	0.000976868	0.0302669	0.0224033	0.0920245	-0.0696213
ENSG00000006042.11_2	TMEM98	chr17	+	31258344	31258420	31254954	31255255	31260191	31260323	0.000489271	0.0184216	0.939603	0.698276	0.241327
ENSG00000006042.11_2	TMEM98	chr17	+	31258344	31258677	31255062	31255255	31260191	31260323	0.000296319	0.0126547	0.988889	0.91129	0.0775986
ENSG00000006042.11_2	TMEM98	chr17	+	31258492	31258677	31254927	31255255	31260191	31260323	0.000185434	0.0088807	0.987261	0.895735	0.0915265
ENSG00000163959.9_3	SLC51A	chr3	+	195954408	195954608	195953835	195953990	195954985	195955144	0.00103537	0.0315291	0.846154	1	-0.153846
ENSG00000061938.16_3	TNK2	chr3	-	195612283	195612414	195611715	195611904	195613847	195613918	0.00153555	0.0409836	0.0666667	0.257143	-0.190476
ENSG00000033011.11_3	ALG1	chr16	+	5130946	5131057	5129748	5129808	5132559	5132674	4.51375e-07	6.58026e-05	1	0.880851	0.119149
ENSG00000033011.11_3	ALG1	chr16	+	5133682	5133758	5132559	5132674	5134750	5135019	1.51167e-05	0.00119701	1	0.895147	0.104853
ENSG00000110245.11_2	APOC3	chr11	+	116701208	116701353	116700630	116700656	116701488	116701612	0.000395014	0.015786	0.910892	0.856406	0.0544866
ENSG00000154529.10	CNTNAP3B	chr9	+	43844143	43844315	43828077	43828221	43853496	43853616	2.30923e-06	0.00026377	1	0.333333	0.666667
ENSG00000231770.5_2	TMEM44-AS1	chr3	+	194310202	194310355	194309749	194309871	194310583	194310978	0.00049957	0.0186976	0.333333	1	-0.666667
ENSG00000162650.16_3	ATXN7L2	chr1	+	110034648	110034726	110033637	110034339	110035207	110035356	4.13767e-05	0.0026585	0	0.394872	-0.394872
ENSG00000151500.14_2	THYN1	chr11	-	134118702	134118853	134118172	134118378	134119060	134119156	4.34464e-10	1.45533e-07	0.608247	0.274194	0.334054
ENSG00000164306.10_2	PRIMPOL	chr4	+	185606562	185606652	185603401	185603490	185606729	185606838	7.36082e-05	0.00422009	1	0.763602	0.236398
ENSG00000164306.10_2	PRIMPOL	chr4	+	185606565	185606652	185603401	185603490	185606729	185606838	5.80406e-05	0.00348156	1	0.726872	0.273128
ENSG00000283228.1_2	CTD-2021K4.1	chr2	-	152668870	152668954	152663334	152663486	152670682	152670830	0.000268025	0.0118203	0.983764	0.922895	0.060869
ENSG00000272886.5_2	DCP1A	chr3	-	53338206	53338320	53326098	53326857	53346270	53346409	0.000850453	0.0273371	0.87037	1	-0.12963
ENSG00000166582.9_2	CENPV	chr17	-	16252453	16252647	16251929	16251999	16253244	16253270	4.086e-05	0.00263097	0.450382	0.286792	0.163589
ENSG00000148843.13_2	PDCD11	chr10	+	105159403	105159587	105158172	105158285	105160153	105160285	0.000534982	0.0196782	0.0833333	0.00854701	0.0747863
ENSG00000153029.14_2	MR1	chr1	+	181006132	181006248	181003145	181003210	181018187	181018448	4.86204e-06	0.000482361	0.012987	0.181818	-0.168831
ENSG00000155893.12_3	PXYLP1	chr3	+	140981084	140981182	140978964	140979096	140997183	140997342	0.000166861	0.0082428	0.281022	0.800809	-0.519787
ENSG00000156976.16_3	EIF4A2	chr3	+	186506098	186506209	186505591	186505671	186506913	186507080	2.72266e-07	4.35052e-05	0.123467	0.0652174	0.05825
ENSG00000163864.15_3	NMNAT3	chr3	-	139356804	139356904	139346457	139346606	139396546	139396560	0.000390011	0.015693	0.666667	0.2	0.466667
ENSG00000114796.15_2	KLHL24	chr3	+	183354008	183354099	183353410	183353535	183361267	183361330	4.25524e-07	6.24922e-05	0.206681	1	-0.793319
ENSG00000114796.15_2	KLHL24	chr3	+	183354008	183354099	183353410	183353581	183361267	183361330	2.22146e-05	0.00164132	0.257812	0.862119	-0.604307
ENSG00000099785.10_2	2023-03-02	chr19	+	8495541	8495751	8491492	8491688	8503271	8503895	0.000879787	0.0279623	0.888	1	-0.112
ENSG00000182923.16_3	CEP63	chr3	+	134276983	134277189	134270767	134270854	134277991	134278271	0.00158313	0.0417162	0.8	0.428571	0.371429
ENSG00000104805.15_3	NUCB1	chr19	+	49425083	49425189	49424410	49424581	49425574	49425722	0.00130951	0.0369469	1	0.940199	0.0598007
ENSG00000087448.9_2	KLHL42	chr12	+	27950179	27950282	27944640	27944834	27950647	27951089	0.000413274	0.0163297	0.28125	0.047619	0.233631
ENSG00000179950.13_2	PUF60	chr8	-	144906482	144906566	144903987	144904083	144911449	144911469	0.000865717	0.0276626	0.642229	0.839474	-0.197245
ENSG00000179950.13_2	PUF60	chr8	-	144906482	144906569	144903987	144904083	144911449	144911485	0.0001783	0.00863616	0.716571	0.887803	-0.171232
ENSG00000131778.18_3	CHD1L	chr1	+	146742592	146742666	146740440	146740537	146747016	146747131	1.04775e-05	0.000884873	0.984432	0.832202	0.15223
ENSG00000131778.18_3	CHD1L	chr1	+	146743831	146743942	146740440	146740537	146747016	146747072	0.000372895	0.0151974	0.991011	0.929204	0.0618077
ENSG00000109180.14_3	OCIAD1	chr4	+	48833243	48833513	48833025	48833069	48834636	48834699	6.35017e-05	0.00376371	0.834711	1	-0.165289
ENSG00000144848.10_2	ATG3	chr3	-	112272126	112272176	112269038	112269109	112277222	112277264	0.000850488	0.0273371	0.92731	1	-0.07269
ENSG00000144824.20_3	PHLDB2	chr3	+	111602910	111604259	111564667	111564782	111632165	111632549	0.00173222	0.0444423	0.884298	1	-0.115702
ENSG00000234231.3_2	AC093616.4	chr2	+	88005398	88005489	88003851	88004119	88007280	88007429	0.000572255	0.0205547	0.0577596	0.609856	-0.552097
ENSG00000007392.16_3	LUC7L	chr16	-	258599	258663	258076	258187	270647	270746	2.91903e-05	0.00204527	0.155565	0.358583	-0.203019
ENSG00000196182.10_2	STK40	chr1	-	36826821	36826941	36824337	36824423	36851323	36851489	0.000890041	0.0281382	0.992565	0.905325	0.0872396
ENSG00000157869.14_2	RAB28	chr4	-	13371494	13371589	13369347	13370274	13378168	13378246	0.00167364	0.0433685	0.042846	0.187556	-0.14471
ENSG00000157869.14_2	RAB28	chr4	-	13462322	13462452	13383114	13383218	13475941	13475946	0.00173893	0.0445568	0.884817	0.975	-0.0901832
ENSG00000118004.17_2	COLEC11	chr2	+	3685122	3685194	3660900	3660972	3687867	3687921	0.00155609	0.0413465	0.621262	0.896739	-0.275477
ENSG00000143248.12_3	RGS5	chr1	-	163278333	163278421	163276022	163276119	163291411	163291577	1.59651e-06	0.000195065	0.15	1	-0.85
ENSG00000141524.15_3	TMC6	chr17	-	76116733	76116913	76115377	76115473	76117093	76117245	3.15324e-06	0.000339985	0.899687	1	-0.100313
ENSG00000162267.12_2	ITIH3	chr3	+	52839823	52839856	52837870	52838025	52840118	52840154	3.3612e-11	1.48453e-08	0.967833	0.869974	0.0978592
ENSG00000100413.16_2	POLR3H	chr22	-	41928607	41928749	41928097	41928161	41936702	41936799	0.000222173	0.0101822	1	0.454545	0.545455
ENSG00000100413.16_2	POLR3H	chr22	-	41928662	41928749	41928097	41928161	41936702	41936799	3.61031e-05	0.00240251	1	0.674256	0.325744
ENSG00000247596.8_3	TWF2	chr3	-	52265959	52266138	52265459	52265555	52269044	52269122	0.000774799	0.0254671	0.995434	0.929134	0.0662999
ENSG00000187045.16_3	TMPRSS6	chr22	-	37491945	37492130	37482322	37482459	37492687	37492755	0.000471219	0.017927	0.909091	0.416667	0.492424
ENSG00000106686.16_2	SPATA6L	chr9	-	4656040	4656089	4635274	4635399	4661898	4662036	0.000245821	0.0110048	0.308411	1	-0.691589
ENSG00000132182.11_2	NUP210	chr3	-	13376953	13377112	13373792	13373884	13378286	13378418	0.000124539	0.0064291	0.99359	0.901478	0.0921119
ENSG00000107625.12_2	DDX50	chr10	+	70693954	70694116	70679587	70679737	70694554	70694674	5.534e-06	0.000539158	1	0.880184	0.119816
ENSG00000137601.16_3	NEK1	chr4	-	170508709	170508764	170506499	170506700	170509799	170509886	0.000184648	0.00885018	0.6	0.941423	-0.341423
ENSG00000164638.10_3	SLC29A4	chr7	+	5336566	5336829	5331323	5331452	5338618	5338757	3.79688e-05	0.00249053	0.753846	1	-0.246154
ENSG00000133943.20_3	C14orf159	chr14	+	91611564	91611657	91581029	91581338	91623982	91624034	5.69291e-05	0.00343215	1	0.391924	0.608076
ENSG00000133943.20_3	C14orf159	chr14	+	91690022	91690139	91681748	91681900	91691027	91691166	0.000372667	0.0151974	0.173913	0.0153846	0.158528
ENSG00000104320.13_3	NBN	chr8	-	90994180	90994230	90993602	90993751	90994949	90995083	0.00159078	0.0418951	0.109048	0	0.109048
ENSG00000284024.1_1	RP11-398C13.8	chr10	+	14884132	14884845	14882073	14882156	14885369	14886726	0.0012031	0.0349075	0.902439	0.488372	0.414067
ENSG00000006210.6_2	CX3CL1	chr16	+	57413527	57413666	57406388	57406550	57415941	57418953	0.000186226	0.0089115	0.995976	0.937947	0.0580284
ENSG00000137474.19_2	MYO7A	chr11	+	76870492	76870569	76868324	76868438	76872018	76872161	1.114e-08	2.59463e-06	1	0.243243	0.756757
ENSG00000137474.19_2	MYO7A	chr11	+	76871208	76871328	76868324	76868438	76872018	76872161	3.12384e-07	4.86315e-05	1	0.44	0.56
ENSG00000137474.19_2	MYO7A	chr11	+	76890780	76890999	76890090	76890175	76891419	76891527	2.36087e-05	0.00172417	0.931034	0.448276	0.482759
ENSG00000186312.10_2	CA5BP1	chrX	+	15709260	15709364	15706783	15706981	15711085	15711181	4.6077e-05	0.00290417	0.220339	0	0.220339
ENSG00000106078.17_3	COBL	chr7	-	51150754	51150925	51111079	51111389	51152862	51153001	7.2586e-06	0.0006686	1	0.612903	0.387097
ENSG00000158636.16_3	EMSY	chr11	+	76165792	76165834	76164357	76164432	76169226	76169402	7.74886e-05	0.00441055	0.0339157	0.364865	-0.330949
ENSG00000185222.7	WBP5	chrX	+	102612010	102612089	102611372	102611534	102612542	102613397	1.42779e-05	0.00114273	0.756155	0.57619	0.179964
ENSG00000131374.14_3	TBC1D5	chr3	-	17664139	17664257	17560393	17560487	17665340	17665405	0.00143482	0.0391483	0.714286	0.3	0.414286
ENSG00000163939.18_3	PBRM1	chr3	-	52592264	52592429	52584762	52584833	52595782	52595984	0.000919411	0.028883	0.6	0.9	-0.3
ENSG00000180964.16_2	TCEAL8	chrX	-	102509532	102509605	102507922	102508945	102510005	102510120	4.10783e-15	3.30985e-12	0.674909	0.344446	0.330463
ENSG00000163517.14_3	HDAC11	chr3	+	13524963	13525064	13522594	13522894	13538235	13538248	1.54696e-06	0.000189852	0.988636	0.756098	0.232539
ENSG00000132155.11_2	RAF1	chr3	-	12653448	12653561	12650731	12650834	12660013	12660246	0.00109407	0.0327809	0.923274	0.984252	-0.0609783
ENSG00000167110.17_3	GOLGA2	chr9	-	131029472	131029553	131028565	131028604	131029736	131029796	0.00197085	0.0485987	0.597315	0.415808	0.181508
ENSG00000163482.11_3	STK36	chr2	+	219553113	219553216	219549807	219549951	219553419	219553599	7.40558e-11	3.08781e-08	0.209677	0.782178	-0.572501
ENSG00000198157.10_3	HMGN5	chrX	-	80375286	80375316	80374228	80374258	80377033	80377171	4.84832e-07	7.03361e-05	0.354077	1	-0.645923
ENSG00000150995.18_3	ITPR1	chr3	+	4695525	4695570	4693806	4693902	4699807	4699962	3.71189e-06	0.00038965	0.519313	1	-0.480687
ENSG00000150995.18_3	ITPR1	chr3	+	4768809	4768857	4753269	4753552	4774771	4774904	0.000306706	0.012979	0.359477	0	0.359477
ENSG00000180902.17_2	D2HGDH	chr2	+	242690660	242690803	242689231	242689709	242694459	242695429	0.000244133	0.010986	0.965517	0.714286	0.251232
ENSG00000172482.4_2	AGXT	chr2	+	241812395	241812466	241810605	241810866	241814525	241814621	9.30822e-06	0.000809042	0.991851	0.866586	0.125265
ENSG00000172482.4_2	AGXT	chr2	+	241813394	241813479	241812395	241812466	241814525	241814621	4.44089e-15	3.53051e-12	0.997626	0.862495	0.135131
ENSG00000130755.12_3	GMFG	chr19	-	39825900	39825950	39823716	39823766	39826613	39826657	0.000532558	0.0196011	1	0.599193	0.400807
ENSG00000130755.12_3	GMFG	chr19	-	39826074	39826171	39823543	39823766	39826613	39826645	1.9498e-05	0.00148286	1	0.335593	0.664407
ENSG00000130755.12_3	GMFG	chr19	-	39826074	39826194	39825900	39825950	39826613	39826668	2.46862e-06	0.000276103	0.777778	0.142857	0.634921
ENSG00000164024.11_1	METAP1	chr4	+	99926919	99927017	99916871	99917018	99950017	99950069	0.000873444	0.02782	0.0712003	0.0157853	0.055415
ENSG00000124006.14_2	OBSL1	chr2	-	220422064	220422340	220421175	220421445	220422544	220422832	9.13714e-13	5.04446e-10	0.315068	1	-0.684932
ENSG00000198925.10_3	ATG9A	chr2	-	220092643	220092775	220090053	220090294	220094256	220094358	0.000305264	0.0129455	0.8125	1	-0.1875
ENSG00000198925.10_3	ATG9A	chr2	-	220093155	220093204	220090132	220090294	220094256	220094361	2.19133e-05	0.00162712	0.43833	1	-0.56167
ENSG00000198925.10_3	ATG9A	chr2	-	220093155	220093207	220090053	220090294	220094256	220094316	0.00017276	0.00843636	0.739655	1	-0.260345
ENSG00000167615.16_3	LENG8	chr19	+	54964724	54964835	54963829	54963931	54965608	54965859	7.22803e-05	0.00415995	0.957295	0.806763	0.150532
ENSG00000102316.16_2	MAGED2	chrX	+	54836550	54836646	54835735	54835809	54837253	54837562	3.76601e-07	5.72827e-05	0.983818	0.86365	0.120168
ENSG00000115425.13_3	PECR	chr2	-	216903913	216904083	216861051	216861188	216908626	216908738	0.000652429	0.0226696	0.990521	0.929329	0.0611927
ENSG00000183856.10_2	IQGAP3	chr1	-	156524026	156524184	156521765	156521887	156530725	156530813	0.00187531	0.046922	0.68	1	-0.32
ENSG00000206562.11_3	METTL6	chr3	-	15456236	15456421	15455527	15455669	15457004	15457090	0.0016783	0.0434227	0.384615	0.0769231	0.307692
ENSG00000125648.14_3	SLC25A23	chr19	-	6438457	6438545	6436091	6436475	6444161	6444312	0.000189474	0.00903067	0.306122	0.826531	-0.520408
ENSG00000125648.14_3	SLC25A23	chr19	-	6455962	6456103	6454569	6454728	6456430	6456542	0.0012776	0.0364135	0.027451	0.105882	-0.0784314
ENSG00000120805.13_3	ARL1	chr12	-	101796642	101796724	101789920	101790355	101801419	101801524	3.42486e-05	0.00230743	0	0.396264	-0.396264
ENSG00000172936.12_3	MYD88	chr3	+	38181354	38181489	38179968	38180519	38181878	38182059	0.0012403	0.0357087	0.984	0.858586	0.125414
ENSG00000119004.15_3	CYP20A1	chr2	+	204137368	204137471	204131236	204131404	204143295	204143411	5.27132e-05	0.00322031	0.859649	0.423077	0.436572
ENSG00000119004.15_3	CYP20A1	chr2	+	204137392	204137471	204131236	204131404	204143295	204143411	8.46858e-06	0.000754767	0.936463	0.60321	0.333253
ENSG00000054282.15_2	SDCCAG8	chr1	+	243456392	243456521	243449573	243449699	243468014	243468079	1.70308e-05	0.00131537	0.648649	0.952941	-0.304293
ENSG00000108771.12_3	DHX58	chr17	-	40255625	40255816	40254233	40254330	40256783	40256945	0.000176881	0.00859539	0.6875	1	-0.3125
ENSG00000064012.21_3	CASP8	chr2	+	202136238	202136344	202131183	202131514	202137360	202137448	7.00714e-05	0.00406487	0.992674	0.896996	0.0956783
ENSG00000003400.14_3	CASP10	chr2	+	202070604	202070696	202068452	202068489	202072797	202072906	0.000690965	0.0235084	0.84123	0.973546	-0.132315
ENSG00000170310.14_3	STX8	chr17	-	9448488	9448599	9408354	9408479	9471687	9471787	0.000745447	0.0248193	0.960526	0.782609	0.177918
ENSG00000185359.12_3	HGS	chr17	+	79657211	79657264	79655733	79655857	79657703	79657772	0.000621817	0.0218981	0.950661	0.846368	0.104294
ENSG00000215375.6_2	MYL5	chr4	+	671710	671818	669861	669998	672446	672554	0.000965002	0.0299835	0.555556	0.189189	0.366366
ENSG00000173442.12_2	EHBP1L1	chr11	+	65349009	65349487	65348681	65348844	65351711	65351869	7.69392e-07	0.000104807	1	0.533333	0.466667
ENSG00000173442.12_2	EHBP1L1	chr11	+	65349009	65351236	65348681	65348844	65351711	65351869	2.8803e-05	0.00203524	1	0.735849	0.264151
ENSG00000173442.12_2	EHBP1L1	chr11	+	65351062	65351236	65349369	65349436	65351711	65351869	2.85317e-07	4.51247e-05	0.473684	1	-0.526316
ENSG00000151849.14_2	CENPJ	chr13	-	25460371	25460523	25459743	25459808	25463453	25463538	0.00174142	0.0445823	0.3	0.0714286	0.228571
ENSG00000242612.6_3	DECR2	chr16	+	456889	456952	456684	456833	457424	457560	0.0017333	0.0444508	0.55	0.912195	-0.362195
ENSG00000101294.16_3	HM13	chr20	+	30154012	30154098	30149436	30149539	30156922	30156977	1.68754e-14	1.16999e-11	0.926245	0.750513	0.175732
ENSG00000168385.17_3	2023-09-02	chr2	+	242256913	242257014	242255358	242255397	242274540	242274561	0.000479015	0.0181342	0.5	0.875	-0.375
ENSG00000163002.12_3	NUP35	chr2	+	184016235	184016377	183998293	183998351	184022171	184022241	0.00115473	0.0340777	0.931271	1	-0.0687285
ENSG00000129007.14_3	CALML4	chr15	-	68497458	68497489	68489777	68489966	68497582	68497826	0.00129948	0.0368259	0.859002	0.432314	0.426688
ENSG00000204311.12_3	DFNB59	chr2	+	179323919	179323996	179323236	179323354	179325074	179325159	3.21986e-05	0.00220418	0.36	0	0.36
ENSG00000079459.12_3	FDFT1	chr8	+	11660599	11660734	11660276	11660440	11660830	11661341	0.00187701	0.0469449	0.478261	0.777778	-0.299517
ENSG00000213963.6_3	AC074286.1	chr2	-	178196299	178196384	178187966	178188124	178196869	178196979	1.52645e-06	0.000188047	0.653157	0	0.653157
ENSG00000090905.18_3	TNRC6A	chr16	+	24804793	24804970	24800552	24803138	24805864	24806040	0	0	0.180451	0.869822	-0.689371
ENSG00000166171.12_2	DPCD	chr10	+	103368591	103368694	103360959	103361093	103369123	103369425	0.000727803	0.0243657	0.980583	0.8	0.180583
ENSG00000115827.13_2	DCAF17	chr2	+	172314881	172314987	172314480	172314585	172325397	172325540	0.00132681	0.0372275	0.408	0.725	-0.317
ENSG00000236283.4_3	AC013463.2	chr2	+	165815564	165815653	165806444	165806643	165815764	165815870	0.0018087	0.0456803	0.220912	0.0456853	0.175226
ENSG00000082438.15_3	COBLL1	chr2	-	165583615	165583654	165578934	165579032	165584478	165584707	0.00133014	0.0372475	0.119565	0.235598	-0.116033
ENSG00000082438.15_3	COBLL1	chr2	-	165636164	165636295	165600196	165600385	165697665	165697753	0.000869785	0.0277331	0.181818	0.030303	0.151515
ENSG00000231752.5_2	EMBP1	chr1	+	121280120	121280218	121260929	121261257	121298307	121298472	0.000189118	0.00902092	0.467927	1	-0.532073
ENSG00000136536.14_2	2023-03-07	chr2	+	160621136	160621185	160619390	160619504	160623794	160623880	0.000834802	0.0269637	0.907326	0.975788	-0.0684621
ENSG00000204387.12_2	C6orf48	chr6	+	31804071	31804294	31803187	31803228	31805012	31805212	3.41625e-06	0.00036439	0.0928668	0.0358566	0.0570102
ENSG00000204387.12_2	C6orf48	chr6	+	31804075	31804294	31803187	31803228	31805012	31805212	4.07123e-05	0.00262429	0.0928668	0.0406343	0.0522325
ENSG00000204387.12_2	C6orf48	chr6	+	31804200	31804294	31803187	31803228	31805012	31805212	7.42969e-07	0.000102328	0.188393	0.0905976	0.097795
ENSG00000153902.13_3	LGI4	chr19	-	35624221	35624348	35622874	35622946	35624596	35624668	0.000206053	0.009597	0.304348	0	0.304348
ENSG00000061273.17_3	HDAC7	chr12	-	48183595	48183703	48183305	48183361	48185041	48185091	4.01154e-05	0.00259987	1	0.6	0.4
ENSG00000061273.17_3	HDAC7	chr12	-	48186320	48186452	48185653	48185787	48187151	48187325	0.00140484	0.0386365	0.238095	0	0.238095
ENSG00000076864.19_3	RAP1GAP	chr1	-	21928176	21928290	21925986	21926110	21929296	21929406	0.000209465	0.00971935	0.818182	0.607143	0.211039
ENSG00000134490.13_3	TMEM241	chr18	-	20979529	20979611	20964953	20965031	21001330	21001408	0.000665716	0.0229707	0.621339	1	-0.378661
ENSG00000156973.13_2	PDE6D	chr2	-	232601896	232602002	232597134	232597743	232602722	232602848	0.00112066	0.0333057	0.978261	0.867647	0.110614
ENSG00000177082.12_3	WDR73	chr15	-	85189203	85189316	85188699	85189067	85189414	85189579	7.12054e-08	1.3351e-05	0.377778	0.931034	-0.553257
ENSG00000072135.12_3	PTPN18	chr2	+	131117180	131117219	131116436	131116548	131126705	131126774	4.14356e-06	0.000427439	0.610169	0.964615	-0.354446
ENSG00000196663.15_2	TECPR2	chr14	+	102898132	102898465	102894586	102894719	102900571	102901548	0.000198728	0.00935282	0.793103	1	-0.206897
ENSG00000163932.13_3	PRKCD	chr3	+	53199119	53199231	53195214	53195444	53212419	53212553	0.000119498	0.0061903	0.655172	1	-0.344828
ENSG00000166435.15_3	XRRA1	chr11	-	74563033	74563127	74561914	74562248	74617283	74617397	0.00172501	0.0442762	0.339041	0.719477	-0.380436
ENSG00000088179.8_3	PTPN4	chr2	+	120677644	120677817	120672754	120672818	120689999	120690125	0.000204171	0.00955612	0.69697	1	-0.30303
ENSG00000131149.18_3	GSE1	chr16	+	85667519	85667738	85391068	85391249	85682157	85682357	0.000483579	0.0182606	0.627907	1	-0.372093
ENSG00000126231.13_2	PROZ	chr13	+	113817322	113817436	113815261	113815286	113818826	113818958	0.000552481	0.0200864	0.859649	1	-0.140351
ENSG00000105058.11_2	FAM32A	chr19	+	16301330	16301384	16296190	16296576	16301697	16302189	0.000180964	0.00872977	0.978879	0.906593	0.0722853
ENSG00000197448.13_2	GSTK1	chr7	+	142962353	142962389	142961640	142962185	142964709	142964826	3.2056e-05	0.00219947	0.987644	0.895554	0.0920898
ENSG00000181450.17_3	ZNF678	chr1	+	227838656	227838777	227834244	227834371	227842036	227842054	0.00190276	0.0473509	0.466667	0.818182	-0.351515
ENSG00000197165.10_2	SULT1A2	chr16	-	28604572	28604667	28603583	28603764	28608317	28608430	0.00177489	0.0451981	0.325217	0.0650602	0.260157
ENSG00000197165.10_2	SULT1A2	chr16	-	28604572	28604667	28603583	28603802	28608317	28608430	0.000928833	0.0291176	0.306648	0.0637066	0.242941
ENSG00000133812.15_3	SBF2	chr11	-	10013961	10014090	10011043	10011142	10014536	10014650	0.000865712	0.0276626	0.898734	1	-0.101266
ENSG00000093217.9_2	XYLB	chr3	+	38438562	38438650	38436995	38437054	38442381	38442476	0.00131937	0.0370592	0.968669	0.860656	0.108014
ENSG00000162882.14_2	HAAO	chr2	-	42996852	42996998	42994999	42995068	42997282	42997326	0.00188806	0.0471422	0.908333	0.732558	0.175775
ENSG00000182648.11_2	LINC01006	chr7	-	156396478	156396605	156376853	156377214	156397881	156398074	7.6171e-10	2.45497e-07	1	0	1
ENSG00000159423.16_3	ALDH4A1	chr1	-	19212957	19213005	19211966	19212122	19215855	19215948	0.000219372	0.0100927	0.944534	0.821494	0.123041
ENSG00000197021.8_3	CXorf40B	chrX	-	149102594	149102786	149102222	149102355	149105650	149105698	0.00134008	0.0373725	0.0188679	0.151515	-0.132647
ENSG00000197021.8_3	CXorf40B	chrX	-	149102594	149102791	149102222	149102355	149105650	149105698	0.00127108	0.0363318	0.0280374	0.188406	-0.160368
ENSG00000117360.12_2	PRPF3	chr1	+	150300015	150300111	150298208	150298339	150300778	150300925	0.00155005	0.0412413	0.139073	0.0507302	0.0883426
ENSG00000168591.15_3	TMUB2	chr17	+	42265043	42265111	42264601	42264799	42266389	42266956	1.7261e-06	0.000205426	0.588923	1	-0.411077
ENSG00000121390.18_2	PSPC1	chr13	-	20283681	20283739	20251863	20251963	20304378	20304484	0.000281527	0.0122169	0.561888	0.798387	-0.236499
ENSG00000163738.18_3	MTHFD2L	chr4	+	75025771	75025805	75023824	75023998	75040222	75040407	0.000962824	0.0299314	1	0.620867	0.379133
ENSG00000175455.14_3	CCDC14	chr3	-	123675586	123675642	123675201	123675274	123679990	123680056	0.00015596	0.00781438	1	0.811722	0.188278
ENSG00000205352.10_3	PRR13	chr12	+	53837462	53837557	53836478	53836517	53839798	53840429	0.00164316	0.0428747	0.99266	0.942296	0.0503633
ENSG00000236432.7_2	AC097662.2	chr2	-	228146419	228146505	228144198	228144294	228170175	228170371	5.60633e-06	0.000544426	0.286403	1	-0.713597
ENSG00000115129.13_2	TP53I3	chr2	-	24302313	24302510	24300302	24300631	24303688	24303901	0.000256869	0.0114127	0.923497	1	-0.0765027
ENSG00000152620.12_2	NADK2	chr5	-	36208726	36208792	36207271	36207367	36211945	36212024	0.000761723	0.0252321	0.203513	0.338173	-0.134659
ENSG00000128536.15_3	CDHR3	chr7	+	105559980	105560053	105552928	105553084	105615289	105615492	5.00159e-07	7.22082e-05	0.775457	0	0.775457
ENSG00000140153.17_3	WDR20	chr14	+	102659799	102659851	102657577	102657708	102661274	102661457	0.000293967	0.0125828	0.21935	0	0.21935
ENSG00000162910.18_2	MRPL55	chr1	-	228296137	228296175	228295935	228296019	228296655	228296722	3.19932e-05	0.00219769	0.130849	0.578591	-0.447743
ENSG00000162910.18_2	MRPL55	chr1	-	228296137	228296209	228295935	228296019	228296655	228296717	0.000270793	0.011848	0.11399	0.510309	-0.39632
ENSG00000073921.17_3	PICALM	chr11	-	85685750	85685855	85668726	85670103	85692171	85692271	0.000617747	0.0217819	0.927928	0.99278	-0.0648519
ENSG00000073921.17_3	PICALM	chr11	-	85687665	85687725	85685750	85685855	85692171	85692271	0.00179816	0.0455565	0.881359	0.959619	-0.0782605
ENSG00000180198.15_3	RCC1	chr1	+	28857034	28857085	28856369	28856451	28858314	28858330	0.000924963	0.0290421	0.138403	0.0503646	0.088038
ENSG00000169764.15_3	UGP2	chr2	+	64069672	64069733	64068102	64068366	64083439	64083567	0	0	0.0556492	0.590164	-0.534515
ENSG00000169764.15_3	UGP2	chr2	+	64069672	64069733	64068990	64069338	64083439	64083567	6.51811e-11	2.73692e-08	0.0594697	0.498842	-0.439373
ENSG00000196776.14_2	CD47	chr3	-	107770785	107770817	107762145	107766139	107776323	107776416	0.00136577	0.0379292	0.701595	0.927784	-0.226189
ENSG00000115602.16_3	IL1RL1	chr2	+	102957125	102957288	102956557	102956732	102958682	102958754	0.000612215	0.0216401	0.428571	0.818182	-0.38961
ENSG00000198799.11_3	LRIG2	chr1	+	113646230	113646357	113643041	113643110	113650215	113650448	0.00166868	0.0432706	0.294118	0.714286	-0.420168
ENSG00000116337.15_3	AMPD2	chr1	+	110163535	110163888	110162506	110162900	110167924	110168055	9.23315e-05	0.00505999	0.115646	0.317919	-0.202273
ENSG00000005436.13_3	GCFC2	chr2	-	75919102	75919226	75917613	75917845	75921366	75921553	0.00102209	0.0312362	0.853881	0.966102	-0.11222
ENSG00000107938.17_2	EDRF1	chr10	+	127417571	127417673	127414250	127414407	127417926	127418048	0.000128864	0.0065953	0.962264	0.636364	0.325901
ENSG00000084734.8_3	GCKR	chr2	+	27720428	27720497	27720110	27720266	27721121	27721190	0.000253232	0.0112763	0.991101	0.887097	0.104004
ENSG00000084734.8_3	GCKR	chr2	+	27722008	27722075	27721590	27721664	27722263	27722317	0.000413715	0.0163362	0.74111	0.923237	-0.182127
ENSG00000242372.6_3	EIF6	chr20	-	33868456	33868632	33867744	33867921	33871978	33872064	1.61216e-06	0.000195866	0.869565	0.767013	0.102553
ENSG00000035681.7_3	NSMAF	chr8	-	59549792	59549948	59548026	59548105	59555542	59555632	0.000140849	0.00714126	0.00900901	0.142857	-0.133848
ENSG00000233184.6_2	RP11-421L21.3	chr1	+	101549016	101549130	101542918	101543064	101552407	101552727	5.38929e-06	0.000527646	0.473684	1	-0.526316
ENSG00000141560.14_2	FN3KRP	chr17	+	80678636	80678717	80678147	80678239	80680679	80680762	0.00156598	0.0414984	0.0529695	0	0.0529695
ENSG00000088682.13_3	COQ9	chr16	+	57490415	57490538	57486712	57486848	57492157	57492262	0.00104684	0.0318133	1	0.636364	0.363636
ENSG00000088682.13_3	COQ9	chr16	+	57490415	57490558	57486712	57486848	57492157	57492262	0.00104684	0.0318133	1	0.636364	0.363636
ENSG00000132300.18_2	PTCD3	chr2	+	86346666	86346737	86346043	86346167	86348601	86348714	0.00189308	0.0472081	0.0265436	0.0828105	-0.056267
ENSG00000091583.10_3	APOH	chr17	-	64216671	64216860	64208150	64208306	64222145	64222242	0.000303051	0.0128975	0.647059	1	-0.352941
ENSG00000091583.10_3	APOH	chr17	-	64222145	64222242	64216671	64216860	64225433	64225535	7.47482e-06	0.000684617	0.558061	1	-0.441939
ENSG00000117868.15_2	ESYT2	chr7	-	158545471	158545534	158542339	158542414	158552176	158552272	4.22208e-06	0.000434037	0.215785	0.433692	-0.217907
ENSG00000100296.13_3	THOC5	chr22	-	29924262	29924348	29924066	29924166	29924414	29924455	4.4882e-06	0.00045052	0.0199522	0.120411	-0.100459
ENSG00000131781.12_3	FMO5	chr1	-	146672733	146672925	146661755	146661828	146680413	146680613	0.000245157	0.0110048	0.975639	0.911197	0.0644426
ENSG00000143624.13_3	INTS3	chr1	+	153732001	153732089	153730047	153730239	153732786	153732866	0.00180645	0.0456803	0.988332	0.891818	0.096514
ENSG00000162664.16_2	ZNF326	chr1	+	90472903	90473309	90470561	90470651	90475646	90475845	1.94434e-07	3.22928e-05	0.729323	0.982609	-0.253285
ENSG00000160691.18_3	SHC1	chr1	-	154945768	154945984	154942507	154942675	154946723	154946871	0.000304061	0.012922	0.142857	0.034965	0.107892
ENSG00000109466.13_3	KLHL2	chr4	+	166242463	166242527	166238977	166239121	166243183	166243690	0.000571806	0.0205547	0.119987	0.0161501	0.103837
ENSG00000118655.4_2	DCLRE1B	chr1	+	114449617	114449783	114447762	114448397	114450630	114450813	0.00200441	0.0491419	1	0.741935	0.258065
ENSG00000011347.9_3	SYT7	chr11	-	61318855	61318935	61300460	61300596	61348261	61348292	1.52854e-05	0.00120874	1	0.595937	0.404063
ENSG00000161996.18_3	WDR90	chr16	+	701823	702039	701643	701747	702466	702535	0.000659511	0.0228359	0.9375	0.555556	0.381944
ENSG00000161996.18_3	WDR90	chr16	+	701826	702039	701643	701747	702466	702535	0.00157695	0.0416193	0.931034	0.619048	0.311987
ENSG00000162616.8_3	DNAJB4	chr1	+	78470763	78471005	78444915	78444977	78478734	78479039	0.000883811	0.0280155	0.533333	0.878788	-0.345455
ENSG00000114735.9_3	HEMK1	chr3	+	50615256	50615306	50614939	50615004	50616251	50616357	0.00100568	0.0308772	0.975921	0.753475	0.222447
ENSG00000144331.18_3	ZNF385B	chr2	-	180309602	180309693	180307950	180308195	180310276	180310455	0.000591259	0.0210471	1	0.565714	0.434286
ENSG00000144331.18_3	ZNF385B	chr2	-	180309602	180309704	180306708	180308195	180310276	180310455	0.000442431	0.0171187	1	0.647059	0.352941
ENSG00000112290.12_3	WASF1	chr6	-	110481837	110481935	110448671	110448832	110499800	110499945	0.000279739	0.0121659	0.905197	0.501266	0.403931
[truncated: 1,515 more rows]

## Sheet: Dataset S1C
Table S5C. Significant SE events detected in HepG2 cells comparing non-targeting control versus HNRNPF CRISPR KO
[truncated: 1,517 more rows]

## Sheet: Dataset S1D
Table S5D. Overlapping SE events between HNRNPH1 KO and HNRNPF KO in HepG2 cells
[truncated: 150 more rows]

[truncated: 3 more sheets: Dataset S1E, Dataset S1F, Dataset S1G]
